# Supplementary material for: Decoupling Environment-Dependent and Independent Genetic Robustness across Bacterial Species
Source: PLoS Comput Biol. 2010 Feb 26;6(2):e1000690. doi: 10.1371/journal.pcbi.1000690 (PMC2829043; doi:10.1371/journal.pcbi.1000690)
Supplement: Table S1 — Genomic and ecological attributes of species in the analysis. This table displays the following attributes for the 487 bacterial species studied here: KEGG label, name, network size (number of reaction-nodes participating in the production of biomass metabolites), environmental robustness, condition-dependent NGR, condition-independent NGR (across 487 environments), condition-independent NGR (across 487+200000 environments), fraction of regulatory genes, environmental complexity score, lifestyle description, doubling time, oxygen requirements, centrality of the network, connectivity (mean rank) an modularity, correlation between reactions' essentiality and reactions' conservation, centrality and connectivity and the P-value for the correlation (spearman) . Values were computed and retrieved as described in the Methods section. (0.09 MB TXT) [file pcbi.1000690.s002.txt]

KEGG	Name	#Nodes	Environmental robustness	NGR	Condition-independent NGR (487)	Condition-independent NGR (487+20000)	Regulatory genes fraction	Environmental complexity score	Lifestyle	Doubling time	Oxygen	Centrality	Mean rank	Modularity	rho Conservation V. essentiality	P. value Conservation V. essentiality	rho Conncetivity V. essentiality	P. value Conectivity V. essentiality	rho Centrality V. essentiality	P. value Centrality V. essentiality
aae	Aquifex aeolicus	226	0.0020534	0.65487	0.65487	0.64602	0.021583	2	Specialized		Aerobic	5.7644	4.0265	0.61246	-0.00442266	0.947283245	0.219528505	0.000891953	-0.158001562	0.017451074
aau	Arthrobacter aurescens	378	0.0041068	0.80159	0.78042	0.77249			Terrestrial		Aerobic	3.7719	6.3862	0.60406	0.262633933	2.21E-07	0.357817988	7.36E-13	-0.32364418	1.15E-10
aav	Acidovorax avenae	193	0.010267	0.81865	0.78238	0.66839			Multiple		Aerobic	3.5885	5.0984	0.60003	0.144102111	0.045567969	0.203376771	0.00455746	-0.11159255	0.122333635
abo	Alcanivorax borkumensis	304	0.0020534	0.72368	0.72368	0.69737			Aquatic		Aerobic	3.802	5.8224	0.5677	0.129300419	0.024157513	0.231916644	2.96E-05	-0.164459461	0.003269057
abu	Arcobacter butzleri	243	0.016427	0.72016	0.61317	0.49383			Multiple		Aerobic	4.3678	4.4444	0.61211	0.293098643	3.35E-06	0.257768087	5.29E-06	-0.229344436	5.43E-05
ace	Acidothermus cellulolyticus	253	0.0061602	0.73518	0.70751	0.65613			Aquatic		Aerobic	4.5	5.3992	0.6355	0.201186761	0.001294559	0.200571064	0.001675309	-0.16060475	0.012177234
aci	Acinetobacter sp. ADP1	380	0.026694	0.80263	0.76579	0.71842			Multiple	0.5	Aerobic	3.4406	6.8526	0.55539	0.326510676	6.87E-11	0.287641665	3.30E-06	-0.17833257	0.004436265
acr	Acidiphilium cryptum JF-5	129	0.0020534	0.71318	0.71318	0.71318			Multiple		Aerobic	7.5	4.0775	0.60997	0.311386032	0.000328188	0.173968939	0.000658944	-0.189109627	0.000209076
ajs	Acidovorax sp. JS42	213	0.0020534	0.82629	0.82629	0.78404			Terrestrial		Aerobic	3.8632	5.6526	0.60793	0.163854431	0.016688294	0.172533028	0.050557889	-0.259619399	0.002967076
ama	Anaplasma marginale	117	0.0041068	0.50427	0.49573	0.49573			Host-associated		Aerobic	5.0086	3.4701	0.69135	-0.108651408	0.24358119	0.223384127	6.52E-05	-0.224210161	6.12E-05
ana	Anabaena sp. PCC7120	302	0.0041068	0.74503	0.72848	0.68543		5	Multiple		Aerobic	4.0266	5.3311	0.61363	0.278902341	8.45E-07	0.202259889	0.000404775	-0.128970633	0.025003758
aph	Anaplasma phagocytophilum	105	0.0020534	0.73333	0.73333	0.73333			Host-associated		Aerobic	4.3942	3.7143	0.68447	0.146028159	0.137170257	-0.007921644	0.934843788	-0.040838242	0.673299308
atc	Agrobacterium tumefaciens C58 (Cereon)	405	0.010267	0.84198	0.8321	0.8	0.059169	5	Multiple	3	Aerobic	3.2871	6.9333	0.55151	0.35152965	3.18E-13	0.244873378	2.40E-07	-0.233960815	8.28E-07
atu	Agrobacterium tumefaciens C58 (UWash/Dupont)	406	0.010267	0.84236	0.83251	0.80049	0.060323	5	Multiple	3	Aerobic	3.2864	6.936	0.55452	0.351882335	2.81E-13	0.271591197	5.92E-05	-0.163149132	0.017169355
ava	Anabaena variabilis	331	0.016427	0.81571	0.8006	0.74018			Multiple		Aerobic	4.1545	5.7885	0.60989	0.289539261	8.18E-08	0.127090133	0.172104031	0.051521009	0.58117574
ayw	Phytoplasma AYWB	20	0.036961	0.6	0.25	0.2			Host-associated		Aerobic	2.9474	3.2	0.45459	0.150420616	0.526730744	0.217910345	0.000135005	-0.163080927	0.004492478
baf	Borrelia afzelii	57	0.0020534	0.66667	0.66667	0.66667			Host-associated		Aerobic	10.036	2.4912	0.64045	0.041857203	0.757207968	0.207055769	0.034063715	0.022385213	0.820685972
bay	Bacillus amyloliquefaciens	308	0.024641	0.79545	0.76623	0.74026			Terrestrial		Aerobic	3.4756	5.3571	0.61877	0.248795872	9.95E-06	0.314761761	4.33E-08	-0.232943662	6.20E-05
bba	Bdellovibrio bacteriovorus	256	0.0020534	0.8125	0.8125	0.80078			Multiple	1.4	Aerobic	3.8667	5.5547	0.62478	0.127640655	0.041289595	0.145005003	0.056976743	-0.230211149	0.002311093
bbk	Bartonella bacilliformis	135	0.0020534	0.74815	0.74815	0.74815			Host-associated		Aerobic	5.1791	3.9407	0.65467	0.105317655	0.224104672	0.198263974	0.034464916	-0.188440415	0.044659699
bbr	Bordetella bronchiseptica	384	0.034908	0.80469	0.78906	0.71615	0.087105	4	Host-associated		Aerobic	3.0809	7.6927	0.54639	0.282705674	1.73E-08	0.161986702	0.001069879	-0.131801774	0.007910718
bbt	Bradyrhizobium sp. BTAi1	486	0.01232	0.86214	0.85391	0.82922			Host-associated		Aerobic	2.8227	7.7531	0.50982	0.330457898	7.58E-14	0.160773104	0.00115133	-0.130834047	0.008303834
bca	Bacillus cereus ATCC 10987	393	0.41068	0.84733	0.75064	0.743			Terrestrial		Aerobic	2.8418	7.1399	0.60365	0.239327531	1.59E-06	0.168758157	0.00206448	-0.1165648	0.034012828
bce	Bacillus cereus ATCC 14579	409	0.024641	0.84841	0.78729	0.7555	0.05598	6	Terrestrial	0.3	Aerobic	3.1127	6.802	0.60813	0.176852544	0.000325585	-0.138536387	0.560242548	0.236886737	0.314615998
bcz	Bacillus cereus ZK	424	0.080082	0.85613	0.82075	0.78302			Terrestrial		Aerobic	2.7825	7.4104	0.58994	0.263070974	3.84E-08	0.194873713	9.11E-05	-0.197623631	7.21E-05
bhe	Bartonella henselae	192	0.0041068	0.67188	0.67188	0.65625			Host-associated	3	Aerobic	4.3665	4.4583	0.55208	0.098311785	0.174895199	0.148308295	0.003997949	-0.113877189	0.027451441
bja	Bradyrhizobium japonicum	443	0.020534	0.84424	0.7991	0.77652	0.063725	4	Host-associated	20	Aerobic	3.2172	7.553	0.56742	0.356241243	1.06E-14	0.167292826	0.088051974	-0.33127617	0.000556559
bme	Brucella melitensis	396	0.020534	0.82576	0.78788	0.7702	0.043225	4	Host-associated	2	Aerobic	3.2354	7.1061	0.57042	0.369901325	2.76E-14	0.115697151	0.100222465	0.036395024	0.606191102
bms	Brucella suis	359	0.0061602	0.81894	0.79666	0.7688	0.04017	4	Host-associated	2	Aerobic	3.4302	5.9666	0.60374	0.336849638	5.65E-11	0.344597859	0.008666127	-0.35890544	0.006113328
bpa	Bordetella parapertussis	360	0.057495	0.78056	0.74167	0.68889	0.088411	1	Host-associated		Aerobic	3.3036	6.95	0.56683	0.278945498	7.39E-08	0.111944085	0.02443921	-0.073679272	0.139312415
bpd	Burkholderia pseudomallei 668	386	0.0020534	0.85233	0.85233	0.77979			Terrestrial		Aerobic	2.8727	6.5026	0.54606	0.332001083	2.20E-11	0.195322984	0.000117051	-0.149265506	0.003368945
bpe	Bordetella pertussis	348	0.0020534	0.78448	0.78448	0.75287	0.139542	1	Host-associated	6	Aerobic	3.3112	6.8851	0.56843	0.251938656	1.94E-06	0.197333565	9.91E-05	-0.150595323	0.003093191
bpl	Burkholderia pseudomallei 1106a	420	0.0082136	0.85238	0.84762	0.79762			Terrestrial		Aerobic	2.8687	6.8762	0.55935	0.320279174	1.79E-11	0.150286221	0.137600841	-0.303856066	0.002231391
bpm	Burkholderia pseudomallei 1710b	494	0.030801	0.88664	0.85628	0.83198			Terrestrial		Aerobic	2.8945	8.1498	0.55284	0.306894246	3.11E-12	0.190711492	0.000157331	-0.148271358	0.003418299
bps	Burkholderia pseudomallei K96243	475	0.12936	0.86316	0.82737	0.8			Terrestrial	0.7	Aerobic	2.9599	7.5832	0.55578	0.306359414	8.85E-12	0.21303443	0.000165309	-0.105240087	0.065099882
bpu	Bacillus pumilus	369	0.016427	0.80759	0.75068	0.69106			Terrestrial		Aerobic	3.4185	6.1301	0.58985	0.219050344	2.18E-05	0.228653106	0.000224657	-0.163935673	0.008590441
bqu	Bartonella quintana	172	0.0020534	0.68023	0.68023	0.68023			Host-associated	3	Aerobic	5.2222	4.0814	0.63644	0.079090624	0.302392307	0.206012637	0.016522481	0.047514298	0.58421259
bte	Burkholderia thailandensis	486	0.080082	0.89095	0.86626	0.83333			Terrestrial		Aerobic	2.9505	7.4156	0.58072	0.312057166	1.95E-12	0.167676532	0.000972216	-0.150908431	0.00303132
btr	Bartonella tribocorum	79	0.0020534	0.60759	0.60759	0.60759			Host-associated		Aerobic	3.3205	3.7975	0.4976	0.250112503	0.026210666	0.225096928	5.33E-07	-0.218645939	1.13E-06
bxe	Burkholderia xenovorans	519	0.036961	0.87091	0.84586	0.8131			Multiple		Aerobic	2.9903	8.2736	0.54829	0.305774326	1.08E-12	0.062332979	0.71798705	-0.150965145	0.379468347
ccr	Caulobacter crescentus	351	0.0020534	0.75783	0.75783	0.75783	0.055124	3	Aquatic	1.5	Aerobic	3.8486	6.0855	0.6012	0.282430723	7.35E-08	0.226666792	5.67E-06	-0.177999522	0.000391394
cdi	Corynebacterium diphtheriae	270	0.0020534	0.70741	0.70741	0.70741	0.038732		Multiple		Aerobic	5.7584	4.6963	0.63239	0.138657745	0.022677333	0.194357581	7.61E-05	-0.203382242	3.41E-05
chu	Cytophaga hutchinsonii	310	0.0020534	0.79032	0.79032	0.77742	0.027436		Multiple		Aerobic	4.0194	5.0452	0.58889	0.182018344	0.001287522	0.180084573	0.00017391	-0.163469719	0.000666917
cmi	Clavibacter michiganensis	229	0.0020534	0.73799	0.73799	0.73799			Multiple		Aerobic	3.7061	5.0131	0.62624	0.298726398	4.20E-06	0.076139698	0.359354673	-0.143000726	0.084009328
dge	Deinococcus geothermalis	326	0.0020534	0.83742	0.83742	0.79141			Aquatic		Aerobic	3.5477	6.4785	0.60516	0.341305278	2.45E-10	0.277643379	1.50E-08	-0.224648353	5.40E-06
dra	Deinococcus radiodurans	321	0.020534	0.77259	0.76636	0.74143	0.029669	6	Terrestrial		Aerobic	3.6875	5.757	0.62653	0.257389662	2.98E-06	0.165711242	0.000660516	-0.158565753	0.001127192
dsh	Dinoroseobacter shibae	149	0.0020534	0.74497	0.74497	0.74497			unknown		Aerobic	5.1486	4.9396	0.62931	0.25775198	0.001505786	0.183501949	0.000144874	-0.184174194	0.000136815
eli	Erythrobacter litoralis	258	0.01848	0.72481	0.66667	0.64729			Aquatic		Aerobic	3.7276	5.7209	0.58383	0.198756801	0.001331598	0.1942866	0.013235486	-0.143397227	0.068692719
fps	Flavobacterium psychrophilum	230	0.0020534	0.71739	0.71739	0.66957			Aquatic		Aerobic	3.7249	4.9913	0.65525	0.220338074	0.000765896	0.280571416	1.92E-06	-0.163661461	0.006145592
fra	Frankia sp. CcI3	324	0.024641	0.78395	0.72531	0.71605			Multiple		Aerobic	3.9443	6.0926	0.6117	0.234026206	2.09E-05	0.268099731	5.59E-06	-0.136841641	0.022242023
fta	Francisella tularensis subsp. holarctica FTA	185	0.0020534	0.73514	0.73514	0.73514			Multiple		Aerobic	5.8641	4.6054	0.67342	0.201402289	0.00597724	0.2361891	0.082555342	-0.219320676	0.107655326
ftf	Francisella tularensis subsp. tularensis FSC 198	256	0.0041068	0.81641	0.81641	0.81641			Aquatic		Aerobic	3.9922	5.2813	0.61761	0.193468132	0.0018723	0.270347066	6.85E-08	-0.215238582	2.00E-05
fth	Francisella tularensis subsp. holarctica OSU18	256	0.0041068	0.78906	0.78906	0.78125			Multiple		Aerobic	4.0471	5.1172	0.58967	0.147899346	0.01789201	0.136885037	0.058321882	-0.029049369	0.689174311
ftl	Francisella tularensis subsp. holarctica LVS	239	0.0041068	0.79916	0.79916	0.79079			Host-associated		Aerobic	3.9664	5.2218	0.61227	0.189906117	0.003205068	0.194577977	3.73E-05	-0.158597332	0.00080846
ftn	Francisella tularensis subsp. novicida U112	255	0.0020534	0.79216	0.79216	0.74902			Multiple		Aerobic	3.6063	5.1765	0.6173	0.139501187	0.025906257	0.238635932	1.19E-06	-0.144114134	0.003655396
ftu	Francisella tularensis subsp. tularensis SCHU S4	253	0.0041068	0.81818	0.81818	0.81818			Aquatic		Aerobic	4.0159	5.17	0.62175	0.174627418	0.005347859	0.291229914	3.68E-09	-0.188170442	0.000168818
ftw	Francisella tularensis subsp. tularensis WY96-3418	261	0.010267	0.8046	0.77011	0.70115			Host-associated		Aerobic	3.7346	5.272	0.63579	0.254211337	3.24E-05	0.19793552	0.00268131	-0.13656453	0.039359532
gfo	Gramella forsetii	280	0.01232	0.84286	0.79286	0.76429			Multiple		Aerobic	3.0287	5.9357	0.58994	0.26618019	6.31E-06	0.128671778	0.007342462	-0.129254379	0.007078244
gka	Geobacillus kaustophilus	397	0.069815	0.79345	0.75567	0.72796			Aquatic		Aerobic	3.6717	6.7103	0.56946	0.245720076	7.17E-07	0.125413922	0.017280105	-0.128325801	0.014833264
gox	Gluconobacter oxydans	296	0.0020534	0.78378	0.78378	0.73649			Multiple	1	Aerobic	3.5932	5.2838	0.61348	0.257544778	7.18E-06	0.157256559	0.001695102	-0.173144016	0.000538564
hhe	Helicobacter hepaticus	231	0.0041068	0.71429	0.67965	0.54545	0.0128	4	Host-associated	4.2	Aerobic	4.3652	4.5195	0.66267	0.227038666	0.000506127	0.162980145	0.001892007	-0.19885287	0.000142868
hne	Hyphomonas neptunium	304	0.0020534	0.74013	0.74013	0.74013			Aquatic		Aerobic	3.4884	6.1974	0.5717	0.250901579	9.53E-06	0.108552733	0.046782034	-0.021231021	0.698190343
hpa	Helicobacter pylori HPAG1	218	0.0061602	0.61009	0.58257	0.57339			Host-associated		Aerobic	5.3502	4.4128	0.6849	0.233408152	0.000511743	0.122560289	0.00638304	-0.110702291	0.01382344
hpj	Helicobacter pylori J99	163	0.0041068	0.57055	0.57055	0.57055	0.008719	4	Host-associated		Aerobic	5.9383	3.5951	0.6837	0.021759176	0.782780593	0.091206814	0.084402459	-0.060821463	0.250371442
hpy	Helicobacter pylori 26695	144	0.0020534	0.52778	0.52778	0.52778	0.007614	4	Host-associated	2.4	Aerobic	7.6713	3.375	0.67912	0.032461836	0.699312384	0.176381181	0.029728145	-0.08882284	0.276509432
ilo	Idiomarina loihiensis	295	0.0020534	0.79322	0.79322	0.7661			Specialized		Aerobic	3.585	5.9186	0.57877	0.242725133	2.50E-05	0.114462602	0.029903715	-0.041439283	0.433123763
jan	Jannaschia sp. CCS1	357	0.0041068	0.80952	0.78992	0.7591			Aquatic		Aerobic	3.3876	7.2941	0.63785	0.247078425	2.30E-06	0.142541803	0.030693631	-0.075393285	0.254791748
lbj	Leptospira borgpetersenii JB197	219	0.0041068	0.71233	0.71233	0.60274			Host-associated		Aerobic	5.6743	4.3927	0.61399	-0.009372218	0.890315137	0.134047319	0.010895765	-0.09504259	0.071684918
lbl	Leptospira borgpetersenii L550	218	0.0020534	0.70183	0.70183	0.6055			Host-associated		Aerobic	5.5346	4.367	0.6311	-0.035853622	0.598542049	0.116053665	0.022583475	-0.067304272	0.18699291
lic	Leptospira interrogans serovar Copenhageni	232	0.0020534	0.6681	0.6681	0.60345			Host-associated		Aerobic	5.1602	4.6379	0.58199	0.109413046	0.096407901	0.173271793	0.001173291	-0.155030649	0.003741137
lil	Leptospira interrogans serovar lai	258	0.0020534	0.7093	0.7093	0.70543	0.013073	4	Host-associated	9	Aerobic	4.8093	4.9535	0.56363	0.077534621	0.21452731	0.055495623	0.256456191	-0.017926319	0.71413022
lpf	Legionella pneumophila Lens	296	0.0061602	0.78716	0.77703	0.77703			Host-associated		Aerobic	3.3051	6.277	0.53836	0.256999767	7.52E-06	0.090690579	0.043931286	-0.064466192	0.152518676
lpn	Legionella pneumophila Philadelphia 1	300	0.0061602	0.79333	0.79333	0.79333	0.027211		Host-associated	3.3	Aerobic	3.3545	6.2933	0.55235	0.247153624	1.49E-05	0.187421724	0.014389969	-0.17777859	0.020375825
lpp	Legionella pneumophila Paris	300	0.0061602	0.79333	0.79333	0.79333			Host-associated		Aerobic	3.2876	6.4867	0.54068	0.247533888	1.44E-05	0.098402307	0.032018135	-0.057806794	0.208535647
lxx	Leifsonia xyli xyli CTCB07	254	0.0061602	0.70866	0.69291	0.61811			Host-associated	5	Aerobic	4.6285	4.7008	0.61772	0.193960724	0.001899429	0.167721998	0.001319494	-0.109493402	0.036789018
mav	Mycobacterium avium 104	385	0.0020534	0.7974	0.7974	0.7974			Host-associated		Aerobic	3.638	7.0026	0.56418	0.302533417	1.37E-09	0.184529576	0.000366196	-0.104615095	0.044612922
mbb	Mycobacterium bovis BCG Pasteur 1173P2	294	0.0020534	0.81293	0.81293	0.81293			Host-associated		Aerobic	4.1058	6.0816	0.57568	0.222962213	0.000115559	0.102961638	0.17892972	0.069423173	0.365502627
mbo	Mycobacterium bovis AF2122/97	364	0.0082136	0.77747	0.77473	0.72802	0.045153	4	Host-associated		Aerobic	3.8595	6.7308	0.57245	0.207879425	6.44E-05	0.207957146	7.38E-06	-0.198563719	1.90E-05
mca	Methylococcus capsulatus	307	0.0041068	0.77199	0.74593	0.72964			Multiple		Aerobic	3.6601	5.1922	0.59195	0.252931486	7.23E-06	0.191477291	0.000123685	-0.088902468	0.076845749
mes	Mesorhizobium sp. BNC1	350	0.020534	0.83143	0.78857	0.76286			Multiple		Aerobic	3.4126	6.5143	0.58878	0.315040904	1.67E-09	0.104291802	0.021476073	-0.043034884	0.34378291
mfa	Methylobacillus flagellatus	266	0.0020534	0.70301	0.70301	0.61654			Specialized		Aerobic	4.0792	4.7895	0.62702	0.145668614	0.017440434	0.306568135	1.16E-07	-0.191686413	0.001100387
mle	Mycobacterium leprae	257	0.0020534	0.67315	0.67315	0.6537	0.024299	1	Host-associated	240	Aerobic	4.9492	4.8872	0.63732	0.22995207	0.000200494	0.204335951	3.35E-05	-0.2269073	3.87E-06
mlo	Mesorhizobium loti	444	0.078029	0.86486	0.81982	0.80405	0.075304	5	Multiple		Aerobic	2.9819	7.464	0.58258	0.302814258	7.21E-11	0.171644925	0.000513334	-0.124419048	0.012107314
mmw	Marinomonas sp. MWYL1	152	0.0020534	0.82895	0.82895	0.78947			Aquatic		Aerobic	4.3576	5.1316	0.6255	0.165648342	0.041399822	0.191397018	0.091081812	-0.149511804	0.188471538
mpa	Mycobacterium avium paratuberculosis	358	0.073922	0.75698	0.71788	0.69832			Multiple	10	Aerobic	3.2129	6.8715	0.59671	0.289921046	2.31E-08	0.100711514	0.252391023	-0.158521655	0.070540082
mra	Mycobacterium tuberculosis H37Ra	331	0.0020534	0.76737	0.76737	0.76133			Host-associated		Aerobic	4.0152	6.3142	0.58172	0.195171585	0.00035452	0.137454126	0.001768381	-0.141360723	0.001298299
msm	Mycobacterium smegmatis	415	0.0020534	0.84578	0.84578	0.78554			Host-associated		Aerobic	3.3937	7.4506	0.53551	0.243742498	5.00E-07	0.173528283	0.002278988	-0.12600204	0.027276819
mtc	Mycobacterium tuberculosis CDC1551	353	0.0082136	0.74788	0.74504	0.70255	0.04108	4	Host-associated		Aerobic	3.7983	6.5099	0.58333	0.231030136	1.16E-05	0.157739425	0.000309166	-0.145989352	0.000850739
mtf	Mycobacterium tuberculosis F11	179	0.0020534	0.72067	0.72067	0.63128			Host-associated		Aerobic	6.7753	4.6034	0.68972	0.20977149	0.004827629	0.322119447	0.000805154	-0.356597692	0.000188591
mtu	Mycobacterium tuberculosis H37Rv	361	0.0082136	0.76454	0.76177	0.71468	0.044054	4	Host-associated	24	Aerobic	3.8694	6.687	0.57282	0.210140562	5.73E-05	0.239031766	3.15E-05	-0.1737421	0.002660408
mul	Mycobacterium ulcerans	342	0.0020534	0.76608	0.76608	0.74854			Host-associated		Aerobic	3.8065	6.0175	0.56409	0.249877745	2.89E-06	-0.008880116	0.933420976	-0.065363535	0.53817993
mva	Mycobacterium vanbaalenii	330	0.0020534	0.81212	0.81212	0.77879			unknown		Aerobic	3.9848	6.8061	0.54335	0.240483127	1.00E-05	0.121867159	0.167207208	-0.07457063	0.399117108
mxa	Myxococcus xanthus	308	0.0020534	0.8474	0.8474	0.76948			Terrestrial		Aerobic	4.3909	5.513	0.63651	0.157910217	0.005478022	0.1538259	0.034573234	-0.028119665	0.700909604
nar	Novosphingobium aromaticivorans	301	0.020534	0.77409	0.75083	0.72757	0.051675		Multiple		Aerobic	3.5867	6.0332	0.58539	0.248449293	1.29E-05	0.189529919	0.004159406	-0.072776121	0.274886697
nca	Nocardioides sp. JS614	306	0.0082136	0.79085	0.78105	0.73856			Terrestrial		Aerobic	3.6361	6.1242	0.61847	0.175685084	0.002037692	0.132271373	0.055649473	-0.112736967	0.103279041
neu	Nitrosomonas europaea	306	0.0082136	0.75163	0.71242	0.70261	0.038196	5	Multiple	18.5	Aerobic	4.0492	5.3922	0.5775	0.229627092	5.02E-05	0.349579999	0.000169414	-0.384011804	3.17E-05
nfa	Nocardia farcinica	352	0.036961	0.74432	0.71023	0.68466			Multiple	3	Aerobic	3.7436	6.4545	0.58682	0.297884608	1.21E-08	0.298751551	2.12E-06	-0.256406794	5.25E-05
ngo	Neisseria gonorrhoeae	269	0.0041068	0.7026	0.69145	0.61338			Host-associated	1.1	Aerobic	4.1343	5.1301	0.62175	0.178641383	0.00328236	0.14846972	0.056257169	-0.17483718	0.024260406
nha	Nitrobacter hamburgensis	317	0.0020534	0.76656	0.76656	0.74132			Terrestrial		Aerobic	3.3639	6.5741	0.55727	0.239019479	1.70E-05	0.148156101	0.00541639	-0.188865778	0.000373904
nma	Neisseria meningitidis Z2491 (serogroup A)	292	0.0041068	0.75342	0.75342	0.65411	0.024697	4	Host-associated	1	Aerobic	3.8763	5.0479	0.62455	0.240657858	3.24E-05	0.256206239	0.000109169	-0.217590606	0.001074213
nmc	Neisseria meningitidis FAM18	255	0.0020534	0.6902	0.6902	0.6902			Host-associated		Aerobic	3.689	5.0353	0.64426	0.271262934	1.12E-05	0.133087786	0.038967587	-0.026106948	0.686764012
nme	Neisseria meningitidis MC58 (serogroup B)	285	0.0041068	0.75439	0.75439	0.64912	0.027417	4	Host-associated		Aerobic	3.8838	4.9965	0.62913	0.221495113	0.000163402	0.273757775	5.00E-06	-0.262324076	1.26E-05
nmu	Nitrosospira multiformis	292	0.028747	0.71575	0.68151	0.64384			Terrestrial		Aerobic	3.7251	5.1438	0.62067	0.223456245	0.00011771	0.251260466	7.53E-06	-0.265706397	2.09E-06
oih	Oceanobacillus iheyensis	369	0.12115	0.77236	0.72358	0.71003	0.051714	5	Multiple		Aerobic	3.625	6.3957	0.59835	0.242342078	2.48E-06	0.33233293	0.00026767	-0.350820815	0.000112926
pae	Pseudomonas aeruginosa PAO1	442	0.14168	0.85973	0.81448	0.78959	0.080654	5	Multiple	0.5	Aerobic	3.1746	7.4796	0.54937	0.286747154	8.21E-10	0.22530506	0.00040063	-0.174292788	0.00645305
pat	Pseudoalteromonas atlantica	384	0.020534	0.82031	0.79688	0.75			Aquatic		Aerobic	3.5692	6.4896	0.58585	0.340176679	7.40E-12	0.283002341	1.02E-07	-0.29981793	1.56E-08
pau	Pseudomonas aeruginosa UCBPP-PA14	406	0.028747	0.88177	0.84483	0.81034			Multiple		Aerobic	3.0914	7.468	0.5409	0.201618381	4.28E-05	0.2958069	6.05E-08	-0.288880317	1.26E-07
pde	Paracoccus denitrificans	387	0.010267	0.82946	0.8062	0.77778			Multiple		Aerobic	3.1684	6.7287	0.60067	0.30836293	5.71E-10	0.166900318	0.011977763	-0.176332877	0.007883543
pfl	Pseudomonas fluorescens Pf-5	461	0.1499	0.84816	0.81779	0.80043	0.073017		Multiple		Aerobic	2.9761	7.4924	0.51527	0.297822852	6.76E-11	0.171562525	0.002437687	-0.122909051	0.030502414
pfo	Pseudomonas fluorescens PfO-1	429	0.024641	0.83217	0.81818	0.78555			Multiple		Aerobic	3.2173	7.1375	0.58303	0.277940607	4.75E-09	0.291438268	1.67E-06	-0.214980722	0.000469762
pha	Pseudoalteromonas haloplanktis	390	0.045175	0.85128	0.81026	0.77692			Aquatic		Aerobic	3.1414	7.4308	0.55336	0.345437175	2.27E-12	0.112540094	0.171781166	-0.165384721	0.043833587
pla	Parvibaculum lavamentivorans	122	0.0020534	0.72951	0.72951	0.72951			Multiple		Aerobic	6.0496	4.0656	0.66274	0.172648932	0.057217667	0.166413579	0.009960458	-0.190699779	0.003077374
pmy	Pseudomonas mendocina	287	0.0020534	0.81185	0.81185	0.7561			Multiple		Aerobic	3.3776	6.4739	0.57419	0.237866433	4.69E-05	0.048959293	0.480389558	-0.019200763	0.78207942
pna	Polaromonas naphthalenivorans	210	0.0020534	0.8	0.8	0.61905			Aquatic		Aerobic	4.1818	5.181	0.61604	0.176450628	0.010410623	0.308791941	1.27E-07	-0.288246134	8.88E-07
pnu	Polynucleobacter sp. QLW-P1DMWA-1	164	0.0020534	0.71341	0.71341	0.71341			Aquatic		Aerobic	5.0736	3.9512	0.65724	0.099699877	0.204019541	0.151419009	0.018183884	-0.1729806	0.006871607
pol	Polaromonas sp. JS666	403	0.01848	0.80893	0.78908	0.75682			Multiple		Aerobic	3.408	7.2705	0.54384	0.264373402	7.17E-08	0.146054221	0.032716908	-0.159296128	0.0197238
poy	Phytoplasma OY	20	0.028747	0.45	0.3	0.2			Host-associated		Aerobic	3.3684	3	0.41944	0.104836238	0.660031957	0.252751129	0.000126815	-0.148060067	0.026365513
ppf	Pseudomonas putida F1	292	0.0020534	0.84932	0.84932	0.80822			Multiple		Aerobic	3.9107	7.1781	0.52302	0.266151429	3.99E-06	0.269266408	3.64E-05	-0.275741804	2.31E-05
ppu	Pseudomonas putida KT2440	426	0.024641	0.82394	0.80751	0.7723	0.074953	5	Multiple	1.1	Aerobic	3.1553	7.1268	0.57136	0.287857649	1.43E-09	0.330121971	0.000583446	-0.376862025	7.41E-05
prw	Psychrobacter sp. PRwf-1	183	0.0020534	0.74317	0.74317	0.65027			Aquatic		Aerobic	3.8352	5.235	0.64882	0.065705107	0.376854336	0.210042413	0.001819166	-0.136877403	0.043501385
psb	Pseudomonas syringae pv. syringae B728a	408	0.022587	0.82353	0.79657	0.77206			Multiple		Aerobic	2.9607	6.9314	0.54672	0.297159737	9.20E-10	0.320501322	0.000720499	-0.333291946	0.000423953
psp	Pseudomonas syringae pv. phaseolicola 1448A	416	0.053388	0.8774	0.84856	0.80048			Multiple		Aerobic	3.2554	7.1923	0.59039	0.265221831	3.98E-08	0.312811617	3.07E-07	-0.250847821	4.76E-05
pst	Pseudomonas syringae pv. tomato DC3000	404	0.020534	0.83663	0.80941	0.75248	0.060135	5	Multiple	1.47	Aerobic	3.2804	6.6683	0.59259	0.335717517	4.24E-12	0.283511487	8.90E-06	-0.185972145	0.003988219
pub	Candidatus Pelagibacter ubique	244	0.0020534	0.65984	0.65984	0.65984			Aquatic		Aerobic	4.4403	4.5984	0.62424	0.13602075	0.0336968	0.293908873	1.96E-06	-0.309286593	5.20E-07
rba	Rhodopirellula baltica	333	0.0020534	0.82282	0.82282	0.82282		1	Aquatic		Aerobic	3.491	5.8919	0.59565	0.111682704	0.041677051	0.321873208	0.000642489	-0.331951317	0.000421476
ret	Rhizobium etli	466	0.0061602	0.86266	0.86266	0.82403			Host-associated		Aerobic	3.2538	7.721	0.56452	0.357717605	1.63E-15	0.321873208	0.000642489	-0.331951317	0.000421476
rha	Rhodococcus sp. RHA1	497	0.080082	0.84306	0.82495	0.80282			Terrestrial		Aerobic	3.2278	8.1006	0.53594	0.319856081	2.76E-13	0.362447688	2.51E-08	-0.341092809	1.77E-07
rle	Rhizobium leguminosarum	503	0.0020534	0.84692	0.84692	0.83101			Host-associated		Aerobic	3.3865	7.8489	0.54076	0.317438601	3.07E-13	0.24872884	8.52E-07	-0.245714513	1.17E-06
rrj	Rickettsia rickettsii Iowa	81	0.0020534	0.53086	0.53086	0.53086			Host-associated		Aerobic	6.6875	3.4815	0.62177	0.187286106	0.094086174	0.321873208	0.000642489	-0.331951317	0.000421476
rso	Ralstonia solanacearum	437	0.01848	0.83524	0.83066	0.79863	0.059884	5	Multiple	4	Aerobic	2.9656	7.4874	0.55369	0.317256413	1.13E-11	0.258836291	1.06E-06	-0.262253997	7.52E-07
rxy	Rubrobacter xylanophilus	262	0.0061602	0.75573	0.74046	0.73664			Specialized		Aerobic	3.0077	5.9466	0.61985	0.316087007	1.73E-07	0.332400287	0.00044025	-0.370203453	8.03E-05
sal	Sphingopyxis alaskensis	280	0.0020534	0.78214	0.78214	0.75			Aquatic		Aerobic	4.3082	5.8786	0.55017	0.199152615	0.000804667	0.368259662	9.17E-09	-0.274378171	2.55E-05
scl	Sorangium cellulosum	328	0.0041068	0.82927	0.80793	0.78049			Terrestrial		Aerobic	3.0673	7.122	0.57776	0.266433762	9.80E-07	0.231028326	0.000449508	-0.218461296	0.000921713
sco	Streptomyces coelicolor	384	0.028747	0.81771	0.79427	0.75	0.093062	5	Multiple	2.2	Aerobic	3.4021	6.9479	0.53634	0.265496165	1.29E-07	0.365085065	0.000149595	-0.41016385	1.69E-05
sde	Saccharophagus degradans	276	0.0020534	0.78623	0.78623	0.78623			Aquatic		Aerobic	5.0436	5.1014	0.63926	0.254243517	1.91E-05	0.23829434	8.80E-07	-0.21645371	8.41E-06
sen	Saccharopolyspora erythraea	454	0.034908	0.84141	0.82819	0.78194			Terrestrial		Aerobic	3.1766	7.2687	0.54065	0.301890613	5.08E-11	0.263004553	1.11E-05	-0.232038527	0.000112418
sil	Silicibacter pomeroyi	399	0.1191	0.83459	0.79449	0.76441			Aquatic		Aerobic	3.2638	7.614	0.56706	0.317944425	8.01E-11	0.261430384	8.66E-06	-0.215661817	0.000263757
sma	Streptomyces avermitilis	362	0.0041068	0.82873	0.82873	0.77624	0.082244	5	Multiple		Aerobic	3.4044	7.0884	0.57052	0.294804375	1.08E-08	0.194299136	0.000207952	-0.18600473	0.000388274
sme	Sinorhizobium meliloti	438	0.039014	0.87443	0.84475	0.82648	0.065549	5	Multiple	1.5	Aerobic	3.2128	7.8311	0.56751	0.336886834	4.38E-13	0.330451584	2.37E-08	-0.235900402	8.56E-05
sru	Salinibacter ruber	297	0.0061602	0.74411	0.73737	0.63636			Specialized		Aerobic	3.5439	5.6296	0.57935	0.191581666	0.000904934	0.225535207	0.004382549	-0.129278292	0.105468601
ssp	Staphylococcus saprophyticus	320	0.030801	0.76563	0.75	0.70313			Host-associated		Aerobic	3.8715	6.1437	0.60437	0.231617905	2.86E-05	0.272536345	0.000601884	-0.178978822	0.025863483
swi	Sphingomonas wittichii	209	0.0020534	0.78469	0.78469	0.78469			Aquatic		Aerobic	4.8125	5.4928	0.6028	0.189567286	0.005976318	0.247991357	5.86E-06	-0.17535558	0.001479726
ter	Trichodesmium erythraeum	265	0.0082136	0.74717	0.71698	0.65283	0.017374		Aquatic		Aerobic	5.6932	4.8755	0.60256	0.218727523	0.000334083	0.198914017	0.020256977	0.021015473	0.808125413
tfu	Thermobifida fusca	309	0.022587	0.73786	0.67961	0.6699	0.055763		Multiple		Aerobic	3.8994	5.9029	0.58585	0.223441483	7.43E-05	0.209124363	0.000481549	-0.203847892	0.000671852
tth	Thermus thermophilus HB27	316	0.0020534	0.6962	0.6962	0.6962			Specialized	2.5	Aerobic	3.981	5.9114	0.57742	0.180323967	0.00128533	0.254797478	3.77E-06	-0.162344735	0.003537888
ttj	Thermus thermophilus HB8	310	0.016427	0.72903	0.71613	0.66774			Specialized		Aerobic	3.6408	6.1032	0.57314	0.184929811	0.001071183	0.152269796	0.074601557	-0.098627454	0.249781607
xac	Xanthomonas axonopodis	417	0.053388	0.79376	0.7506	0.72662	0.043406	4	Host-associated	7	Aerobic	3.3534	6.2302	0.5691	0.221646606	4.89E-06	0.228347906	0.005094897	-0.22518827	0.005759284
xcb	Xanthomonas campestris pv. campestris 8004	418	0.026694	0.79665	0.7512	0.72727	0.044965		Host-associated		Aerobic	3.3525	6.2727	0.57064	0.242663505	5.12E-07	0.366319436	8.64E-12	-0.280776731	2.55E-07
xcc	Xanthomonas campestris pv. campestris ATCC 33913	418	0.053388	0.79187	0.74641	0.72488		4	Host-associated		Aerobic	3.3573	6.2632	0.56807	0.228434601	2.37E-06	0.26537458	9.51E-06	-0.180675563	0.002834373
xcv	Xanthomonas campestris pv. vesicatoria	412	0.0041068	0.79612	0.79612	0.74515			Host-associated	3	Aerobic	3.309	6.3447	0.57344	0.188259353	0.000121014	0.174336694	0.001291126	-0.117487427	0.030814315
xfa	Xylella fastidiosa 9a5c	273	0.0020534	0.68498	0.68498	0.67399	0.024584	1	Host-associated	96	Aerobic	4.1618	4.5275	0.62992	0.177259783	0.003296131	0.256461761	1.83E-08	-0.210477889	4.38E-06
xft	Xylella fastidiosa Temecula1	281	0.0041068	0.67972	0.67972	0.60854	0.026549	1	Host-associated		Aerobic	4.2	4.5196	0.63904	0.167035279	0.004996034	0.267229232	1.09E-09	-0.225548561	3.10E-07
xom	Xanthomonas oryzae MAFF311018	383	0.01848	0.79112	0.7624	0.71018			Host-associated		Aerobic	3.1283	6.2089	0.57458	0.164215	0.001258989	0.269902193	4.10E-10	-0.23369224	7.21E-08
xoo	Xanthomonas oryzae KACC10331	378	0.01232	0.78571	0.76455	0.70899			Host-associated	2	Aerobic	3.122	6.1799	0.58032	0.171407033	0.000818993	0.159090488	0.096897332	-0.070295526	0.465544862
afw	Anaeromyxobacter sp. Fw109-5	109	0.0020534	0.83486	0.83486	0.74312			Terrestrial		Anaerobic	4.4444	4.1651	0.64938	0.311374998	0.000981757	0.209708651	8.02E-07	-0.165831706	0.000101965
bad	Bifidobacterium adolescentis	203	0.0020534	0.72414	0.72414	0.72414			Host-associated		Anaerobic	6.2921	4.2365	0.70487	0.294356629	2.02E-05	0.265859299	1.24E-09	-0.241130713	3.98E-08
bfr	Bacteroides fragilis YCH46	279	0.0041068	0.79211	0.78495	0.71685			unknown	0.63	Anaerobic	3.2266	6.1362	0.59358	0.244373666	3.69E-05	0.170171066	0.062029261	-0.037779272	0.680775386
bfs	Bacteroides fragilis NCTC9343	279	0.0020534	0.82437	0.82437	0.74194			Host-associated		Anaerobic	3.2122	6.2007	0.6107	0.272164022	3.97E-06	0.254564061	2.77E-09	-0.231102889	7.41E-08
blo	Bifidobacterium longum	228	0.0020534	0.74123	0.74123	0.74123	0.050376	4	Host-associated		Anaerobic	5.0793	4.6404	0.63471	0.229305405	0.000482978	0.217158348	7.95E-07	-0.18468421	2.86E-05
bpt	Bordetella petrii	364	0.0041068	0.82143	0.81593	0.74725			Aquatic		Anaerobic	2.832	7.1538	0.54675	0.297618706	7.02E-09	0.269673991	4.95E-10	-0.234709249	7.09E-08
bth	Bacteroides thetaiotaomicron	287	0.0082136	0.77352	0.74564	0.68293	0.049184	4	Host-associated	1.47	Anaerobic	3.2413	5.9024	0.58567	0.249149374	1.96E-05	0.209253517	7.25E-06	-0.169329866	0.000298982
cac	Clostridium acetobutylicum	297	0.0082136	0.73064	0.70707	0.6431	0.057462	5	Multiple	0.58	Anaerobic	3.8649	5.4007	0.60636	0.249377394	1.37E-05	0.248076506	2.81E-08	-0.198285161	1.02E-05
cau	Chloroflexus aurantiacus	91	0.0020534	0.79121	0.79121	0.79121	0.028536		Specialized		Anaerobic	4.6667	3.6923	0.65894	0.261962553	0.012128356	0.225130248	6.07E-07	-0.197910221	1.23E-05
cbf	Clostridium botulinum F	189	0.0020534	0.84656	0.84656	0.84656			Multiple		Anaerobic	3.6968	5.2381	0.61604	0.246613074	0.000624217	0.376355739	1.07E-09	-0.21974625	0.000517443
cbo	Clostridium botulinum A	227	0.0061602	0.85022	0.84581	0.84581			Multiple		Anaerobic	3.1858	6.2555	0.57294	0.263349266	5.89E-05	0.214651387	0.000517322	-0.242565634	8.28E-05
cch	Chlorobium chlorochromatii	243	0.0041068	0.62963	0.62963	0.58848			Aquatic		Anaerobic	4.4711	4.3704	0.61626	0.089528799	0.16416024	-0.022113051	0.738700567	0.064077089	0.333305561
cdf	Clostridium difficile	241	0.01232	0.87552	0.80913	0.75104			Multiple		Anaerobic	2.8333	6.0996	0.6131	0.264826984	3.12E-05	0.219902289	0.018205589	-0.087954771	0.349933118
cha	Campylobacter hominis ATCC BAA-381	226	0.0020534	0.65487	0.65487	0.5354			Host-associated		Anaerobic	4.3644	4.2655	0.59165	0.208934674	0.001585875	0.182823513	0.040458225	-0.02039244	0.820698377
chy	Carboxydothermus hydrogenoformans	261	0.0020534	0.66284	0.66284	0.66284			Aquatic		Anaerobic	4.4154	4.9655	0.63264	0.133389417	0.031219453	0.199881148	0.026030848	0.020957683	0.817286293
cno	Clostridium novyi	218	0.0020534	0.75688	0.75688	0.75688			Terrestrial		Anaerobic	4.1567	4.6697	0.6541	0.182249367	0.006974845	0.217835346	1.98E-05	-0.15788911	0.002106578
cpe	Clostridium perfringens 13	257	0.0061602	0.82879	0.81712	0.81712	0.044361	5	Multiple	0.2	Anaerobic	4.2813	5.1284	0.65591	0.136729598	0.028411319	0.29036669	1.66E-05	-0.193679932	0.004554751
cpf	Clostridium perfringens ATCC 13124	238	0.0061602	0.85714	0.84034	0.84034			Multiple		Anaerobic	4.0422	5.3445	0.65103	0.247016436	0.000117848	0.20851181	0.001472571	-0.146310623	0.026502072
cpr	Clostridium perfringens SM101	223	0.0020534	0.78924	0.78924	0.78924			Multiple		Anaerobic	4.6036	4.9238	0.65111	0.10786176	0.108195416	0.228674206	3.25E-05	-0.155706805	0.004968905
ctc	Clostridium tetani E88	229	0.0020534	0.79476	0.79476	0.79476	0.049726	5	Multiple		Anaerobic	4.5921	5.5459	0.61403	0.073766693	0.266267481	0.243192679	0.00085122	-0.169517416	0.021067134
cte	Chlorobaculum tepidum	227	0.0061602	0.64758	0.62996	0.62115	0.014654	2	Specialized	2	Anaerobic	4.7743	4.4317	0.59104	0.055636869	0.404127326	0.146920182	0.018672966	-0.056934558	0.364284638
dde	Desulfovibrio desulfuricans	272	0.0041068	0.66912	0.65074	0.63235	0.037504		Multiple		Anaerobic	3.893	5.1618	0.66245	0.133641316	0.02753747	0.18113888	0.003635926	-0.096008042	0.125484806
deh	Dehalococcoides sp. CBDB1	158	0.0041068	0.72785	0.72152	0.72152			Multiple		Anaerobic	5.3822	3.6962	0.66307	0.140798235	0.077638674	0.154873787	0.016565429	-0.04041836	0.534053063
det	Dehalococcoides ethenogenes	155	0.0020534	0.69677	0.69677	0.69677			Multiple	19	Anaerobic	6.2468	3.6129	0.64002	0.137407017	0.088203209	0.194275891	0.001827974	-0.097486306	0.120474769
dno	Dichelobacter nodosus	136	0.0020534	0.73529	0.73529	0.72059			Host-associated		Anaerobic	3.8	3.9706	0.6256	0.001485934	0.986301894	0.13558861	0.031087183	-0.046726176	0.459330843
dps	Desulfotalea psychrophila	275	0.0082136	0.73455	0.71273	0.63636			Specialized	0.37	Anaerobic	4.1752	5.4909	0.58786	0.190089603	0.001541025	0.151169054	0.014503174	-0.066497756	0.28446955
drm	Desulfotomaculum reducens	138	0.0020534	0.81159	0.81159	0.81159			Aquatic		Anaerobic	4.7591	4.1739	0.64002	0.15933207	0.061951031	0.170198518	0.001415459	-0.101999932	0.056956112
dsy	Desulfitobacterium hafniense	326	0.0020534	0.75767	0.75767	0.70552	0.049192		Specialized		Anaerobic	3.7508	6.3067	0.59447	0.144801403	0.00883878	0.168951772	0.004584518	-0.113120685	0.05869437
dvu	Desulfovibrio vulgaris Hildenborough	271	0.0082136	0.69373	0.64945	0.62731			Multiple	14	Anaerobic	4.3667	4.9299	0.6628	0.108588606	0.074324307	0.258162287	1.83E-07	-0.203477689	4.42E-05
fnu	Fusobacterium nucleatum	213	0.0020534	0.76995	0.76995	0.76995	0.026125	4	Host-associated	0.72	Anaerobic	4.6085	4.9108	0.62336	0.128723173	0.06073666	0.22449562	0.000139749	-0.201107143	0.00066649
gme	Geobacter metallireducens	283	0.0041068	0.74912	0.72792	0.63251	0.025124		Aquatic		Anaerobic	4.0248	5.4134	0.58626	0.175438876	0.003063661	0.092779589	0.111177241	-0.10516859	0.070801825
gsu	Geobacter sulfurreducens	283	0.0020534	0.75265	0.75265	0.75265			Multiple	6	Anaerobic	3.9504	5.6113	0.54151	0.134182305	0.023975378	0.218436871	0.00021287	-0.204254059	0.00054542
har	Herminiimonas arsenicoxydans	313	0.0041068	0.70288	0.68051	0.64537			Aquatic		Anaerobic	2.9455	5.7061	0.56626	0.251643513	6.58E-06	0.225470054	0.005075289	-0.178184982	0.027551268
hdu	Haemophilus ducreyi	198	0.0020534	0.85354	0.85354	0.81818	0.024461		Host-associated	1.8	Anaerobic	3.6041	5.1717	0.60087	0.0823482	0.248760493	0.23865491	2.69E-05	-0.169566747	0.0030674
msu	Mannheimia succiniciproducens	328	0.014374	0.78049	0.69817	0.67073			Host-associated		Anaerobic	3.948	5.5	0.6086	0.207821434	0.000150098	0.222861592	0.001942679	-0.187197958	0.009511263
mta	Moorella thermoacetica	240	0.0020534	0.72083	0.72083	0.72083			Aquatic		Anaerobic	4.795	5.2583	0.59653	0.191587088	0.002880465	0.209662194	0.000186919	-0.189517661	0.000751444
nis	Nitratiruptor sp. SB155-2	221	0.0041068	0.70136	0.63348	0.52036			Specialized		Anaerobic	5.1955	4.0814	0.60969	0.214025234	0.001370266	0.237448745	2.11E-06	-0.213199262	2.18E-05
pac	Propionibacterium acnes	305	0.0020534	0.76066	0.76066	0.75082			Host-associated	5.1	Anaerobic	3.977	5.6	0.62266	0.270031789	1.70E-06	0.292167607	2.96E-05	-0.129832897	0.068293141
pca	Pelobacter carbinolicus	283	0.0020534	0.72085	0.72085	0.60777			Aquatic		Anaerobic	4.0496	5.3074	0.59486	0.098931475	0.096714244	0.198719681	0.011501589	-0.237822355	0.002382942
pgi	Porphyromonas gingivalis	172	0.0020534	0.78488	0.78488	0.78488	0.033525		Host-associated	2.7	Anaerobic	5.5789	4.1977	0.70395	0.174690551	0.021906104	0.115861655	0.078864152	-0.088858838	0.178342872
pin	Psychromonas ingrahamii	289	0.0041068	0.83737	0.82353	0.7474			Aquatic		Anaerobic	3.1424	6.0692	0.62017	0.101150654	0.086068048	0.373470902	2.15E-09	-0.284439835	7.27E-06
plt	Pelodictyon luteolum	237	0.0020534	0.66245	0.66245	0.64135			Multiple		Anaerobic	4.75	4.3544	0.6553	0.05764808	0.376953368	0.320615857	2.54E-05	-0.298467431	9.39E-05
ppd	Pelobacter propionicus	263	0.0041068	0.73764	0.73764	0.70342			Multiple		Anaerobic	3.9542	5.1863	0.62932	0.150546815	0.014534551	0.415409354	6.31E-05	-0.300045077	0.004749922
sat	Syntrophus aciditrophicus	260	0.0020534	0.74615	0.74615	0.74615			Multiple		Anaerobic	4.2625	5.2923	0.64986	0.161845803	0.008939237	0.330109016	3.31E-08	-0.282560801	2.71E-06
stc	Streptococcus thermophilus CNRZ1066	223	0.01848	0.69955	0.67265	0.60987			Multiple		Anaerobic	5.3784	4.583	0.63859	0.202303145	0.002401361	0.165455818	0.003817016	-0.17807973	0.001826477
stl	Streptococcus thermophilus LMG18311	223	0.01848	0.69955	0.67265	0.60987			Multiple	0.43	Anaerobic	5.3784	4.583	0.64079	0.202303145	0.002401361	0.210172655	0.001806994	-0.16439612	0.015103818
swo	Syntrophomonas wolfei	188	0.0020534	0.67553	0.67553	0.67553			Multiple		Anaerobic	4.7326	4.1383	0.65026	0.111901556	0.126291762	0.184083392	0.018659175	-0.119885063	0.127430362
tcx	Thiomicrospira crunogena	278	0.0041068	0.71942	0.69424	0.58993			Aquatic		Anaerobic	4.3718	4.4532	0.63318	0.197652844	0.00092159	0.188730429	0.023486583	-0.085837476	0.30632589
tde	Treponema denticola	174	0.0020534	0.8046	0.8046	0.8046			Host-associated	5	Anaerobic	4.4393	4.2759	0.69081	0.306320248	3.94E-05	0.335152883	6.56E-09	-0.269770148	3.83E-06
tdn	Thiomicrospira denitrificans	242	0.016427	0.70248	0.66116	0.55372			unknown		Anaerobic	4.4315	4.5455	0.64246	0.131428853	0.041068584	0.120377206	0.038801296	-0.08256216	0.157230667
tle	Thermotoga lettingae	73	0.0061602	0.58904	0.56164	0.52055			Specialized		Anaerobic	3.0139	3.9452	0.62406	0.245567714	0.036251096	0.262074803	5.10E-07	-0.246441823	2.44E-06
tma	Thermotoga maritima	257	0.0020534	0.75097	0.75097	0.75097	0.031216	2	Specialized	1.2	Anaerobic	4.0508	4.9027	0.63134	0.280043267	5.14E-06	0.156488722	0.030629172	-0.021856928	0.764084294
tte	Thermoanaerobacter tengcongensis	257	0.0020534	0.77043	0.77043	0.77043	0.043663	2	Specialized	1.1	Anaerobic	4.0039	5.3619	0.64482	0.280978921	4.76E-06	0.276600859	3.31E-05	-0.249512267	0.000191109
zmo	Zymomonas mobilis	270	0.0041068	0.68519	0.62593	0.61852			Multiple		Anaerobic	3.342	4.8667	0.58294	0.281628238	2.58E-06	0.270800577	5.09E-05	-0.243405833	0.000285738
ade	Anaeromyxobacter dehalogenans	314	0.016427	0.78981	0.73567	0.67197			Terrestrial		Facultative	3.6869	6.3758	0.61873	0.318814699	7.54E-09	0.235762229	0.000852496	-0.177967497	0.0123493
aeh	Alkalilimnicola ehrlichei	302	0.0020534	0.71854	0.71854	0.69536			Aquatic		Facultative	3.5349	5.8411	0.6067	0.189740881	0.000920293	0.123110115	0.1118732	0.064832511	0.403756945
aha	Aeromonas hydrophila	434	0.01232	0.8341	0.81797	0.78802			Multiple		Facultative	2.8684	7.53	0.5827	0.250613568	1.22E-07	0.194027097	0.001973248	-0.108321979	0.086150705
apl	Actinobacillus pleuropneumoniae	290	0.065708	0.78966	0.7	0.66552			Host-associated		Facultative	3.173	5.7862	0.59069	0.172434748	0.003220446	0.146546437	0.061140556	0.039998227	0.611093709
baa	Bacillus anthracis A2012	375	0.18275	0.856	0.77333	0.672	0.053391		Multiple		Facultative	2.8743	6.3733	0.59608	0.25883048	3.73E-07	0.063525133	0.420469456	0.083236868	0.290806923
bam	Burkholderia cepacia	404	0.045175	0.85644	0.82673	0.79703			Multiple		Facultative	3.129	6.5545	0.5873	0.29981603	7.77E-10	0.148549309	0.023636643	-0.190189894	0.003639493
ban	Bacillus anthracis Ames	384	0.24846	0.82813	0.77083	0.73958	0.057428		Multiple		Facultative	2.8407	6.7813	0.59915	0.274822435	4.41E-08	0.227564927	0.00022784	-0.203721323	0.000998535
bar	Bacillus anthracis Ames 0581	384	0.24846	0.82813	0.77083	0.73958			Terrestrial		Facultative	2.8381	6.8438	0.62362	0.274885325	4.38E-08	0.280105332	7.23E-07	-0.185014329	0.001215625
bat	Bacillus anthracis Sterne	388	0.24846	0.84536	0.77577	0.74227			Multiple		Facultative	2.8501	6.7887	0.61941	0.279943051	2.04E-08	0.281674064	0.000145826	-0.318892481	1.52E-05
bha	Bacillus halodurans	386	0.0061602	0.81606	0.81606	0.74352	0.060748	5	Multiple	0.6	Facultative	3.6961	6.342	0.57554	0.230326094	4.83E-06	0.109583053	0.156108515	0.089791225	0.245654358
bld	Bacillus licheniformis DSM13	405	0.055441	0.82716	0.8	0.75802			Terrestrial		Facultative	3.0965	7.042	0.58671	0.306735973	2.85E-10	0.215852397	0.000401612	-0.09658646	0.116752756
bli	Bacillus licheniformis ATCC 14580	395	0.065708	0.82025	0.77722	0.74937			Terrestrial	0.58	Facultative	3.0939	7.1392	0.60224	0.291466673	3.57E-09	0.299821378	1.45E-06	-0.24013615	0.000130054
bmb	Brucella abortus	360	0.0061602	0.80278	0.78611	0.75			Host-associated	2	Facultative	3.4624	6.0778	0.55639	0.373174634	2.44E-13	0.234167028	0.000102733	-0.076626992	0.209437217
bmf	Brucella melitensis biovar Abortus	361	0.014374	0.78947	0.74792	0.73684			Host-associated	2	Facultative	3.3972	6.6316	0.58418	0.351853006	5.85E-12	0.210782875	0.000688205	-0.179937542	0.003870537
bov	Brucella ovis	230	0.0020534	0.83913	0.83913	0.68261			Host-associated		Facultative	3.8908	5.1043	0.60046	0.179662544	0.006292463	0.272415551	1.21E-06	-0.205717937	0.000278406
bsu	Bacillus subtilis	397	0.051335	0.81612	0.79597	0.73552	0.060554	6	Terrestrial	0.43	Facultative	3.3283	6.4736	0.58452	0.298683101	1.27E-09	0.266284618	1.63E-06	-0.203108516	0.000285207
btk	Bacillus thuringiensis 97-27	406	0.49692	0.85222	0.75862	0.75123			Multiple		Facultative	2.8346	6.936	0.60217	0.221120312	6.88E-06	0.26438704	3.99E-06	-0.282962278	7.45E-07
btl	Bacillus thuringiensis Al Hakam	406	0.1499	0.83251	0.79557	0.75123			Multiple		Facultative	2.8296	6.9163	0.60028	0.263503815	7.10E-08	0.332497363	2.79E-09	-0.26769516	2.19E-06
bur	Burkholderia sp. 383	515	0.13142	0.88738	0.85243	0.83883			Multiple		Facultative	3.0837	8.0777	0.57448	0.300171971	3.49E-12	0.258282875	5.84E-06	-0.28341772	6.00E-07
bvi	Burkholderia vietnamiensis	307	0.014374	0.86645	0.8241	0.77199			Multiple		Facultative	3.4902	6.3453	0.5761	0.256267572	5.42E-06	0.264834742	3.30E-06	-0.284605607	5.36E-07
cbu	Coxiella burnetii RSA 493	210	0.0020534	0.76667	0.76667	0.76667		5	Multiple	8	Facultative	5.0335	4.8762	0.57321	0.234945459	0.000597966	0.251862263	0.000279098	-0.111996798	0.110751069
cef	Corynebacterium efficiens	310	0.0061602	0.76129	0.73226	0.68387	0.044407	5	Multiple		Facultative	3.9741	5.671	0.59294	0.214975922	0.00013649	0.22897411	0.000268962	-0.090906514	0.152652256
cgb	Corynebacterium glutamicum ATCC 13032 (Bielefeld)	342	0.020534	0.73977	0.7193	0.71345	0.047444		Multiple		Facultative	3.9765	5.5146	0.58991	0.226915068	2.27E-05	0.304201969	8.06E-08	-0.206272919	0.000329992
cgl	Corynebacterium glutamicum ATCC 13032 (Kyowa Hakko)	323	0.045175	0.77399	0.71827	0.70588		5	Multiple	1.2	Facultative	3.9099	5.5913	0.56707	0.125580082	0.023999133	0.223863249	0.000323223	-0.149861822	0.016842091
cjk	Corynebacterium jeikeium	281	0.022587	0.72598	0.68327	0.6548			Multiple		Facultative	4.7679	5.1744	0.63344	0.227359963	0.000120685	0.210351689	0.000249129	-0.150332954	0.0092298
cph	Chlorobium phaeobacteroides	253	0.0082136	0.70356	0.66403	0.62055			Aquatic		Facultative	4.5357	4.7668	0.60593	0.084256516	0.181574747	0.325737471	2.60E-07	-0.309050421	1.10E-06
cps	Colwellia psychrerythraea	382	0.045175	0.80105	0.75654	0.73298			Specialized		Facultative	3.0945	6.8429	0.57579	0.28870399	9.08E-09	0.278886816	2.62E-08	-0.256626307	3.31E-07
csa	Chromohalobacter salexigens	346	0.0020534	0.76301	0.76301	0.74566			Aquatic		Facultative	3.5391	5.896	0.58119	0.185464036	0.00052537	0.225270742	9.77E-05	-0.143366105	0.013875603
cvi	Chromobacterium violaceum	416	0.21766	0.85096	0.78365	0.77644	0.05582		Multiple	0.8	Facultative	3.0554	7.1827	0.5812	0.250659326	2.22E-07	0.332079959	8.07E-11	-0.340091339	2.63E-11
cya	Cyanobacteria Yellowstone A-Prime	272	0.0061602	0.67279	0.67279	0.59559			Specialized		Facultative	5.2878	4.5294	0.60048	0.20239698	0.000786625	0.200526134	0.000407555	-0.121100094	0.033921694
cyb	Cyanobacteria Yellowstone B-Prime	282	0.0061602	0.69858	0.69858	0.60993			Specialized		Facultative	4.7367	4.7518	0.5958	0.220977303	0.000183505	0.148952434	0.301891243	-0.262016313	0.066042764
dar	Dechloromonas aromatica	360	0.063655	0.74444	0.70278	0.675			Multiple		Facultative	3.2061	6.5111	0.57351	0.316810252	7.78E-10	0.180918915	0.000672186	-0.131984991	0.013466055
eba	Azoarcus sp. EbN1	338	0.057495	0.81065	0.76036	0.70414			Terrestrial	4.3	Facultative	3.1157	6.6627	0.5561	0.221470233	4.00E-05	0.252782049	3.03E-05	-0.179633338	0.003283346
eca	Erwinia carotovora	468	0.17043	0.82906	0.76709	0.74786			Multiple	0.2	Facultative	3.1863	7.1197	0.56969	0.287960867	2.18E-10	0.283983035	0.033914529	-0.36350166	0.005891984
ecc	Escherichia coli CFT073 (UPEC)	504	0.23819	0.85317	0.7996	0.79563	0.055772	4	Host-associated		Facultative	2.7853	7.9683	0.60241	0.305095794	2.56E-12	0.164986839	0.308975798	-0.146411692	0.367324005
ece	Escherichia coli O157 EDL933 (EHEC)	519	0.13758	0.83237	0.7842	0.78035	0.056892	4	Host-associated		Facultative	2.8282	8.1272	0.5963	0.332934111	6.71E-15	0.232756208	0.207644764	-0.316039815	0.083267908
eci	Escherichia coli UTI89 (UPEC)	544	0.24435	0.87316	0.81985	0.79596			Host-associated		Facultative	2.7993	8.4706	0.62349	0.346373172	8.87E-17	0.157120585	0.00868428	-0.120239007	0.045174663
ecj	Escherichia coli K-12 W3110	506	0.13758	0.82806	0.77668	0.77273		4	Host-associated		Facultative	2.8099	8.0277	0.56352	0.333247325	1.37E-14	0.049170503	0.697299252	-0.048413187	0.701741392
eco	Escherichia coli K-12 MG1655	530	0.13758	0.83585	0.78679	0.78302	0.062167	4	Host-associated	0.35	Facultative	2.8129	8.0075	0.56836	0.342738662	4.70E-16	0.049170503	0.697299252	-0.048413187	0.701741392
ecp	Escherichia coli 536 (UPEC)	507	0.0082136	0.87377	0.86391	0.86391			Host-associated		Facultative	2.8478	7.9487	0.58166	0.274023345	3.49E-10	-0.000529837	0.997553031	-0.020514681	0.90546832
ecs	Escherichia coli O157 Sakai (EHEC)	515	0.13758	0.83107	0.78252	0.77864	0.055785	4	Host-associated		Facultative	2.8268	8.0466	0.60639	0.330255321	1.43E-14	0.234390927	0.000163378	-0.19447298	0.001846417
ecv	Escherichia coli APEC O1	452	0.0020534	0.85398	0.85398	0.85398			Host-associated		Facultative	3.1397	7.646	0.62181	0.282265432	1.00E-09	0.255245239	1.43E-05	-0.218480783	0.000217831
ecw	Escherichia coli E24377A	488	0.039014	0.84426	0.78689	0.78074			Host-associated		Facultative	2.7906	7.6762	0.58577	0.32843535	9.75E-14	0.292899024	1.77E-06	-0.288374313	2.59E-06
ecx	Escherichia coli HS	481	0.15811	0.84615	0.78794	0.77963			Host-associated		Facultative	2.7729	7.7464	0.57496	0.338803266	2.20E-14	0.150208674	0.001502511	-0.124416595	0.0086793
efa	Enterococcus faecalis	246	0.0020534	0.85772	0.85772	0.80894	0.055252	5	Multiple	0.5	Facultative	3.7306	5.6911	0.61225	0.218189377	0.000568208	0.208934175	9.91E-05	-0.178760612	0.000898417
hch	Hahella chejuensis	390	0.0041068	0.82308	0.82051	0.74615			Aquatic		Facultative	3.3213	6.8769	0.5651	0.228142771	5.34E-06	0.278890122	0.011694299	-0.314461018	0.004248832
hin	Haemophilus influenzae (serotype d)	241	0.020534	0.75934	0.71369	0.59336	0.035003	4	Host-associated	0.5	Facultative	3.7833	5.3361	0.58532	0.179052192	0.005307552	0.164104192	0.004374026	-0.137040328	0.017553033
hip	Haemophilus influenzae PittEE	166	0.0020534	0.66265	0.66265	0.6506			Host-associated		Facultative	5.0848	4.241	0.69085	0.186793014	0.015964652	0.184154428	0.000916688	-0.171395984	0.002058448
hiq	Haemophilus influenzae PittGG	87	0.0020534	0.70115	0.70115	0.70115			Host-associated		Facultative	6.686	3.7701	0.5983	0.195988355	0.068864975	0.163625657	0.043982649	-0.046589671	0.568702077
hit	Haemophilus influenzae 86-028NP (nontypeable)	267	0.032854	0.8015	0.7191	0.63296			Host-associated		Facultative	3.5865	5.618	0.57775	0.213086927	0.000455095	0.255350857	0.016985491	-0.295911746	0.005389673
hso	Haemophilus somnus	285	0.016427	0.77193	0.71579	0.64912	0.030358		Host-associated		Facultative	3.3803	5.5719	0.6082	0.140550505	0.017590149	0.29248124	1.72E-08	-0.280800778	6.53E-08
lac	Lactobacillus acidophilus	191	0.010267	0.82723	0.74346	0.74346			Multiple	1.8	Facultative	5.0737	4.712	0.64582	0.315188362	8.95E-06	0.094099194	0.354216303	-0.108745854	0.283968456
lbr	Lactobacillus brevis	197	0.0020534	0.77157	0.77157	0.77157			Multiple		Facultative	4.7857	4.9949	0.60372	0.271627193	0.000112899	0.260334947	2.27E-06	-0.256432009	3.25E-06
lbu	Lactobacillus delbrueckii ATCC BAA-365	168	0.0020534	0.76786	0.76786	0.76786			Multiple		Facultative	5.8024	3.869	0.70092	0.122248113	0.114424777	0.224429428	0.143031092	-0.221663404	0.148155006
lca	Lactobacillus casei	252	0.0020534	0.82937	0.82937	0.82937			Multiple		Facultative	4.239	5.9206	0.59523	0.35360316	7.79E-09	0.328842201	8.71E-10	-0.342895189	1.45E-10
ldb	Lactobacillus delbrueckii ATCC 11842	164	0.0020534	0.71951	0.71951	0.71951			Multiple		Facultative	5.3436	3.9756	0.68582	0.150811739	0.053904917	0.225470377	3.50E-06	-0.184038968	0.000163181
lga	Lactobacillus gasseri	163	0.0041068	0.76074	0.69325	0.69325	0.051798		Host-associated		Facultative	4.7901	4.135	0.66762	0.301274273	9.31E-05	0.303120178	2.13E-08	-0.239353859	1.17E-05
lin	Listeria innocua	303	0.020534	0.72607	0.71287	0.65677	0.061995	5	Multiple	0.6	Facultative	4.4503	5.4125	0.61007	0.183563661	0.001330215	0.30020188	2.18E-06	-0.290728931	4.66E-06
lip	Lawsonia intracellularis	177	0.0020534	0.67797	0.67797	0.67797			Host-associated		Facultative	8.983	3.5593	0.71936	0.039047594	0.605847013	0.284558052	5.32E-08	-0.298767978	1.04E-08
ljo	Lactobacillus johnsonii	169	0.0061602	0.78698	0.71006	0.6568			Host-associated	0.9	Facultative	4.3512	4.6627	0.64938	0.331461521	1.07E-05	0.163949991	0.028307733	-0.079404631	0.290699572
lla	Lactococcus lactis subsp. lactis IL1403	265	0.01848	0.75849	0.7434	0.62642	0.052133	5	Multiple	0.7	Facultative	4.428	5.3585	0.60901	0.231871328	0.000139651	0.297110003	8.61E-09	-0.291652292	1.65E-08
llc	Lactococcus lactis subsp. cremoris SK11	249	0.0020534	0.76305	0.76305	0.63454			Multiple		Facultative	3.9758	5.2048	0.61413	0.205052521	0.001137765	0.256574732	1.52E-06	-0.224829168	2.71E-05
llm	Lactococcus lactis subsp. cremoris MG1363	270	0.0020534	0.75556	0.75556	0.63704			Multiple		Facultative	3.3197	5.5481	0.62696	0.201851803	0.000850613	0.304468679	1.66E-08	-0.267682422	8.03E-07
lme	Leuconostoc mesenteroides	256	0.0020534	0.76563	0.76563	0.76563	0.048212		Multiple		Facultative	5.2588	4.4844	0.66704	0.305971701	5.98E-07	0.230294369	4.50E-05	-0.165474484	0.00358708
lmf	Listeria monocytogenes F2365	308	0.0061602	0.72403	0.70455	0.6461			Multiple		Facultative	4.5179	5.4286	0.60554	0.169100207	0.002909906	0.239761371	2.62E-05	-0.272518016	1.59E-06
lmo	Listeria monocytogenes EGD-e	315	0.0041068	0.73333	0.73333	0.66984	0.066058	5	Multiple	1	Facultative	3.9777	5.6635	0.59762	0.183222136	0.001088325	0.256751655	5.38E-06	-0.168640023	0.003084945
lpl	Lactobacillus plantarum	304	0.0020534	0.82237	0.82237	0.82237	0.071452	4	Host-associated	1.6	Facultative	3.9472	5.8553	0.60523	0.23547857	3.36E-05	0.240183514	1.45E-05	-0.125757378	0.024690823
lsa	Lactobacillus sakei	204	0.0020534	0.85294	0.85294	0.80882			Multiple		Facultative	4.3941	5.1471	0.61069	0.136087583	0.052280802	0.174936521	0.002131055	-0.058689743	0.306150993
lsl	Lactobacillus salivarius	249	0.0020534	0.85944	0.85944	0.85944			Host-associated		Facultative	4.25	5.5904	0.60147	0.274889135	1.08E-05	0.264315733	4.88E-07	-0.297531248	1.26E-08
lwe	Listeria welshimeri SLCC5334	299	0.010267	0.72575	0.72575	0.69565			Multiple		Facultative	3.8792	5.8194	0.57972	0.160040864	0.005542723	0.122137338	0.045352346	-0.070962895	0.246081003
maq	Marinobacter aquaeolei	239	0.0020534	0.73222	0.73222	0.71967			Aquatic		Facultative	3.0378	5.6485	0.60769	0.192088117	0.002865038	0.261991103	2.26E-06	-0.223493598	5.96E-05
mcp	Mycoplasma capricolum	50	0.0041068	0.58	0.58	0.58			Host-associated		Facultative	8.5918	2.6	0.65243	0.162417771	0.259775768	0.160128348	0.017201468	-0.136776249	0.042219416
mfl	Mesoplasma florum	56	0.0020534	0.53571	0.53571	0.53571			Host-associated		Facultative	8.1273	3.3214	0.5807	0.309055066	0.020468396	0.186719178	0.001349652	-0.106898221	0.068141116
mga	Mycoplasma gallisepticum	40	0.0020534	0.675	0.675	0.675	0.006887	1	Host-associated	1	Facultative	6.641	3.35	0.50111	0.302911145	0.057441588	0.192890855	0.001973469	-0.1878494	0.002596744
mge	Mycoplasma genitalium	31	0.0020534	0.35484	0.35484	0.35484	0.008264	1	Host-associated	12	Facultative	8.2667	2.129	0.57713	0.094250803	0.614031964	0.2089238	0.000384058	-0.120282399	0.042453319
mgm	Magnetococcus sp. MC-1	278	0.0061602	0.73022	0.70144	0.58273			Aquatic		Facultative	4.1588	4.6835	0.60306	0.217703962	0.000254727	0.216782291	0.000189231	-0.177330153	0.002355112
mhj	Mycoplasma hyopneumoniae J	65	0.0082136	0.76923	0.75385	0.75385			Host-associated		Facultative	5.9219	3.8154	0.57317	0.089544472	0.478107493	0.224268579	3.94E-05	-0.12934955	0.018737192
mhp	Mycoplasma hyopneumoniae 7448	65	0.0082136	0.76923	0.75385	0.75385			Host-associated		Facultative	5.9219	3.8154	0.57317	0.089544472	0.478107493	0.196561903	0.047695293	-0.22488443	0.023061147
mhy	Mycoplasma hyopneumoniae 232	36	0.01232	0.55556	0.55556	0.5			Host-associated		Facultative	6.4286	2.8889	0.49612	0.086106373	0.617543914	0.251291075	9.54E-06	-0.192259031	0.000767549
mmo	Mycoplasma mobile	81	0.0020534	0.69136	0.69136	0.69136			Host-associated		Facultative	7.2	3.5802	0.66599	0.325221333	0.003051702	0.04099961	0.636825959	-0.045335574	0.601585312
mmr	Maricaulis maris	300	0.0041068	0.80667	0.77333	0.75667			Aquatic		Facultative	3.4716	6.36	0.595	0.266120988	2.94E-06	0.286390969	2.14E-08	-0.265637382	2.23E-07
mmy	Mycoplasma mycoides	87	0.0020534	0.68966	0.68966	0.68966			Host-associated		Facultative	7.2791	3.6782	0.65422	0.318587044	0.002635102	0.196474361	0.008962597	-0.199779533	0.007852599
mpe	Mycoplasma penetrans	99	0.0020534	0.79798	0.79798	0.71717	0.008679	1	Host-associated		Facultative	4.5918	4	0.6175	0.354792338	0.000314241	0.297410919	1.20E-07	-0.283557762	4.77E-07
mpt	Methylibium petroleiphilum	321	0.0020534	0.75389	0.75389	0.73209			Aquatic		Facultative	2.9	6.7103	0.54263	0.24577866	8.40E-06	0.167219263	0.000414747	-0.14859323	0.001732919
mpu	Mycoplasma pulmonis	44	0.0041068	0.59091	0.59091	0.59091	0.008951	1	Host-associated	2	Facultative	7.3256	3.5	0.41449	0.232915867	0.128128421	0.163752355	0.003616682	-0.132773695	0.018582459
nwi	Nitrobacter winogradskyi	303	0.020534	0.70627	0.68317	0.64686			Terrestrial		Facultative	3.7417	5.7096	0.59089	0.294977695	1.69E-07	0.202151147	6.62E-05	-0.178101555	0.000453594
ooe	Oenococcus oeni	176	0.0020534	0.80114	0.80114	0.80114	0.043319		Multiple		Facultative	8.4971	4.2386	0.68968	0.23774304	0.001486919	0.173753877	0.000436392	-0.155271796	0.001700779
plu	Photorhabdus luminescens	435	0.10883	0.8023	0.74943	0.71954	0.065556		Host-associated	0.5	Facultative	3.1982	7.2782	0.56523	0.270940034	9.33E-09	0.317816598	4.62E-08	-0.271143729	3.69E-06
pmu	Pasteurella multocida	321	0.13347	0.77259	0.68847	0.66044	0.033251	4	Host-associated	1	Facultative	3.3531	5.6012	0.59742	0.160800367	0.003870146	0.123628099	0.027252856	-0.075249953	0.180039758
ppe	Pediococcus pentosaceus	71	0.0020534	0.49296	0.49296	0.49296			Multiple		Facultative	7.1286	3.1549	0.71181	0.145720763	0.225299931	0.097602739	0.282831251	-0.049055693	0.590008648
ppr	Photobacterium profundum	434	0.0061602	0.81567	0.79954	0.76959			Multiple	2.5	Facultative	3.0901	7.1659	0.56447	0.220685405	3.46E-06	0.180971716	0.000345962	-0.150438133	0.003009217
reh	Ralstonia eutropha H16	473	0.0041068	0.87738	0.87315	0.84778			Specialized		Facultative	2.9936	7.8562	0.51035	0.33004831	1.75E-13	0.100589227	0.032705473	-0.080248529	0.088711227
reu	Ralstonia eutropha JMP134	445	0.057495	0.8809	0.84944	0.81124			Multiple		Facultative	2.9572	8.1888	0.53617	0.229368242	1.01E-06	0.181229442	9.11E-05	-0.18416854	6.96E-05
rfr	Rhodoferax ferrireducens	395	0.020534	0.79494	0.78987	0.75949			Multiple		Facultative	3.0558	7.6658	0.5556	0.257227884	2.18E-07	0.237740325	6.31E-07	-0.229900123	1.49E-06
rme	Ralstonia metallidurans	444	0.0020534	0.83333	0.83333	0.79279	0.074508		Specialized		Facultative	2.9887	7.5676	0.5185	0.307593128	3.49E-11	0.173963798	0.02247114	-0.100170809	0.191063544
rpa	Rhodopseudomonas palustris CGA009	396	0.016427	0.79545	0.7803	0.75758			Multiple		Facultative	3.4	6.899	0.5597	0.311845344	2.23E-10	0.196849833	9.10E-05	-0.147982479	0.003398545
rpb	Rhodopseudomonas palustris HaA2	377	0.0082136	0.80106	0.7878	0.77188			Multiple		Facultative	3.4894	6.5889	0.58328	0.343402414	7.13E-12	0.261063924	6.89E-06	-0.205758753	0.000430763
rpc	Rhodopseudomonas palustris BisB18	371	0.0020534	0.78167	0.78167	0.74933			Multiple		Facultative	3.5054	6.8518	0.56692	0.289963644	1.28E-08	0.199484775	0.02760255	-0.237115179	0.008546662
rpd	Rhodopseudomonas palustris BisB5	361	0.010267	0.78393	0.76454	0.75623			Multiple	9	Facultative	3.2833	7.0249	0.54409	0.294103221	1.23E-08	0.286790231	7.25E-06	-0.347188745	4.06E-08
rpe	Rhodopseudomonas palustris BisA53	393	0.0082136	0.80407	0.78626	0.76081	0.052436		Multiple		Facultative	3.3163	6.9008	0.53882	0.34389043	2.37E-12	0.223605898	2.48E-06	-0.223611022	2.48E-06
rru	Rhodospirillum rubrum	356	0.0061602	0.80899	0.79494	0.77528	0.053243		Multiple		Facultative	3.8592	6.8596	0.61814	0.254219318	1.18E-06	0.273228981	8.49E-06	-0.246971775	6.07E-05
rsa	Renibacterium salmoninarum	339	0.0020534	0.86136	0.86136	0.82006			Host-associated		Facultative	3.4467	6.3658	0.55339	0.229541643	1.97E-05	0.215653785	0.000358071	-0.195953116	0.001210766
rsh	Rhodobacter sphaeroides ATCC 17029	173	0.0020534	0.80347	0.80347	0.75723			Multiple		Facultative	4.5058	5.6879	0.59351	0.22778296	0.002578101	0.183375345	0.00226555	-0.149897241	0.012827687
rsp	Rhodobacter sphaeroides 2.4.1	402	0.014374	0.83333	0.81592	0.79104	0.050654		Multiple		Facultative	3.2219	7.6119	0.59953	0.307210789	3.11E-10	0.156573179	0.070817651	-0.043917282	0.614359986
rsq	Rhodobacter sphaeroides ATCC 17025	134	0.0020534	0.8209	0.8209	0.8209			Multiple		Facultative	4.406	4.9851	0.63457	0.281768985	0.000972911	0.26928025	0.000120052	-0.209260968	0.003014013
saa	Staphylococcus aureus USA300	327	0.0020534	0.7737	0.7737	0.75535			Host-associated		Facultative	3.8896	5.8287	0.59642	0.121981333	0.027411924	0.21591214	0.000685096	-0.193125717	0.002447128
sab	Staphylococcus aureus RF122	314	0.0020534	0.80255	0.80255	0.72611			Host-associated		Facultative	3.6006	6.586	0.60967	0.203355367	0.000286661	0.297533996	5.53E-08	-0.231385342	2.83E-05
sac	Staphylococcus aureus COL	319	0.0041068	0.76803	0.76176	0.69906			Host-associated		Facultative	3.7013	6.0376	0.58689	0.179057697	0.001320385	0.211829257	0.000301449	-0.181587098	0.002011206
sag	Streptococcus agalactiae 2603 (serotype V)	215	0.01232	0.84651	0.8186	0.79535	0.049906	1	Host-associated	1.8	Facultative	5.0047	5.1814	0.62634	0.190426234	0.005084966	0.260893496	0.000130991	-0.205318678	0.002794284
sah	Staphylococcus aureus JH1	172	0.0082136	0.81977	0.80233	0.58721			Host-associated		Facultative	5.6082	4.6395	0.66916	0.216978956	0.0042492	0.151400094	0.052964819	-0.082180457	0.295494434
saj	Staphylococcus aureus JH9	180	0.0041068	0.81111	0.8	0.62222			Host-associated		Facultative	5.8324	4.7111	0.66986	0.203295444	0.006197673	0.248653484	4.29E-07	-0.222692	6.38E-06
sak	Streptococcus agalactiae A909 (serotype Ia)	227	0.0061602	0.85463	0.85022	0.85022			Host-associated		Facultative	5.146	5.3392	0.63155	0.245152787	0.000191258	0.029459468	0.901877633	-0.033251782	0.889316461
sam	Staphylococcus aureus MW2	315	0.022587	0.77143	0.75556	0.69524	0.043693	4	Host-associated		Facultative	3.7166	6.019	0.59418	0.20152878	0.000318754	0.161773528	0.008579657	-0.133073016	0.03097404
san	Streptococcus agalactiae NEM316 (serotype III)	218	0.01232	0.84862	0.8211	0.79817	0.048233	1	Host-associated		Facultative	5.1152	5.1835	0.61928	0.193627259	0.004109346	0.065131832	0.589443443	-0.041938231	0.728397351
sao	Staphylococcus aureus NCTC8325	316	0.022587	0.78797	0.76899	0.71519			Host-associated		Facultative	3.7206	6.1329	0.59605	0.186764443	0.00084919	0.284781305	7.49E-07	-0.273134967	2.16E-06
sar	Staphylococcus aureus MRSA252	311	0.020534	0.78135	0.76849	0.73633			Host-associated		Facultative	3.6161	6.0129	0.57752	0.183787981	0.001130484	0.277443084	4.13E-09	-0.242113594	3.30E-07
sas	Staphylococcus aureus MSSA476	315	0.020534	0.76508	0.75238	0.71429			Host-associated		Facultative	3.9172	5.8984	0.57426	0.189038201	0.00074567	0.236316273	8.09E-07	-0.231235451	1.41E-06
sau	Staphylococcus aureus N315	314	0.020534	0.76752	0.75478	0.71656	0.045121	4	Host-associated	0.4	Facultative	3.7188	6.0127	0.59458	0.189266603	0.00074908	0.157247409	0.03351399	-0.103352813	0.163836997
sav	Staphylococcus aureus Mu50	316	0.020534	0.76899	0.75633	0.72152	0.045689	4	Host-associated		Facultative	3.7143	6.0506	0.5671	0.190750161	0.000652582	0.192286219	9.28E-05	-0.170123892	0.000558554
sax	Staphylococcus aureus USA300 TCH1516	303	0.0020534	0.79208	0.79208	0.79208			Host-associated		Facultative	2.9205	5.9736	0.59543	0.141140566	0.013933011	0.154628981	0.001559478	-0.084707457	0.084418701
saz	Shewanella amazonensis	381	0.0082136	0.83465	0.8189	0.8189			Multiple		Facultative	3.0816	7.0131	0.59543	0.180488937	0.000399298	0.124960598	0.011945344	-0.072021113	0.148458408
sbl	Shewanella baltica OS155	319	0.016427	0.7931	0.76803	0.73041			Aquatic		Facultative	3.1384	6.6583	0.64558	0.183571897	0.000988207	0.308497481	8.90E-07	-0.269030795	2.05E-05
sbm	Shewanella baltica OS185	155	0.0041068	0.78065	0.74839	0.70968			Aquatic		Facultative	4.1753	5.3419	0.6264	0.11201768	0.165230966	0.256406257	2.13E-06	-0.176727756	0.001202111
sbo	Shigella boydii	473	0.11499	0.81607	0.76744	0.75687			Host-associated		Facultative	2.8665	7.4503	0.60834	0.302200459	1.91E-11	0.180671442	7.37E-05	-0.113012986	0.013622077
sdn	Shewanella denitrificans	350	0.0041068	0.80571	0.80571	0.77714			Aquatic		Facultative	3.149	6.8229	0.57461	0.210420996	7.28E-05	0.176194009	0.000117155	-0.130126181	0.004587866
sdy	Shigella dysenteriae	446	0.022587	0.81839	0.78475	0.75561			Host-associated		Facultative	3.0045	7.3587	0.57299	0.256946834	3.72E-08	0.147302338	0.001429184	-0.116868186	0.011579094
sec	Salmonella enterica serovar Choleraesuis	481	0.13758	0.81913	0.7817	0.77339	0.059936		Host-associated		Facultative	2.8458	7.7921	0.58222	0.316192759	1.25E-12	0.093797237	0.047990667	-0.064743256	0.172772292
sep	Staphylococcus epidermidis ATCC 12228	307	0.026694	0.76221	0.7557	0.7329	0.038032	4	Host-associated	0.8	Facultative	4.0686	5.798	0.58976	0.214238802	0.000155283	0.140472839	0.176881772	0.028154134	0.787648358
ser	Staphylococcus epidermidis RP62A	306	0.026694	0.75817	0.75163	0.70915			Host-associated		Facultative	3.9246	5.7451	0.57517	0.202343969	0.000368037	0.28508274	8.02E-09	-0.241192677	1.23E-06
sfl	Shigella flexneri 301 (serotype 2a)	487	0.030801	0.86242	0.82546	0.77823	0.053349	4	Host-associated		Facultative	3.0226	7.6057	0.57437	0.245929274	3.84E-08	0.269704831	9.89E-10	-0.252127225	1.21E-08
sfr	Shewanella frigidimarina	348	0.0020534	0.79885	0.79885	0.77874			Multiple		Facultative	2.9337	6.7356	0.61742	0.225743627	2.13E-05	0.226293594	2.91E-07	-0.192808283	1.33E-05
sfv	Shigella flexneri 8401 (serotype 5b)	487	0.010267	0.8193	0.78645	0.7577	0.053343		Host-associated		Facultative	2.9877	7.4784	0.61053	0.293775487	3.77E-11	0.203893565	1.49E-05	-0.188110427	6.66E-05
sfx	Shigella flexneri 2457T (serotype 2a)	491	0.01232	0.82281	0.79022	0.76171		4	Host-associated		Facultative	2.9796	7.5438	0.58224	0.297616764	1.68E-11	0.218061915	1.20E-05	-0.218986669	1.10E-05
sgo	Streptococcus gordonii	186	0.0020534	0.67204	0.67204	0.67204			Host-associated		Facultative	4.8162	4.129	0.65168	0.183112631	0.012360664	0.239875408	2.46E-06	-0.219241604	1.75E-05
sha	Staphylococcus haemolyticus	304	0.020534	0.76316	0.74342	0.70724			Host-associated		Facultative	3.8053	6.0461	0.6034	0.185806224	0.001135189	0.278272115	5.04E-08	-0.271715985	1.06E-07
she	Shewanella sp. MR-4	363	0.010267	0.82094	0.79339	0.77135			Multiple		Facultative	3.1851	6.8099	0.60007	0.193087123	0.00021475	0.265952292	2.93E-07	-0.23663434	5.49E-06
shm	Shewanella sp. MR-7	364	0.010267	0.81319	0.79121	0.76923			Aquatic		Facultative	3.2562	6.6978	0.6074	0.182561478	0.000464328	0.277882831	2.12E-08	-0.243959655	9.83E-07
shn	Shewanella sp. ANA-3	379	0.01848	0.81794	0.80211	0.78892			Multiple		Facultative	3.172	7.2137	0.59023	0.20155588	7.76E-05	0.266145679	0.016324971	-0.110101645	0.327831009
shw	Shewanella sp. W3-18-1	322	0.0082136	0.8354	0.81056	0.76708			Multiple		Facultative	3.1713	6.5093	0.65633	0.105158243	0.059444968	0.302115823	6.00E-09	-0.252066114	1.46E-06
slo	Shewanella loihica	323	0.0061602	0.83282	0.80186	0.75851			Multiple		Facultative	3.0932	6.774	0.64579	0.184715873	0.000851066	0.191854249	0.000381706	-0.18016961	0.000861215
smu	Streptococcus mutans	265	0.0020534	0.75094	0.75094	0.75094	0.062245	4	Host-associated	0.75	Facultative	4.9205	4.9358	0.62256	0.274330533	5.85E-06	0.195463807	0.009960569	-0.240602181	0.001429339
son	Shewanella oneidensis	361	0.0020534	0.80332	0.80332	0.76177	0.047179	5	Multiple	0.66	Facultative	3.25	6.5817	0.59535	0.187918313	0.000330551	0.186254564	8.98E-05	-0.188766892	7.17E-05
spa	Streptococcus pyogenes MGAS10394 (serotype M6)	229	0.0041068	0.81223	0.81223	0.81223	0.054743		Host-associated		Facultative	3.9123	5.9039	0.60131	0.199639465	0.00240397	0.226973396	4.29E-06	-0.17228702	0.0005213
spb	Streptococcus pyogenes MGAS6180 (serotype M28)	220	0.0020534	0.81818	0.81818	0.81818	0.047824		Host-associated		Facultative	3.7854	5.9455	0.57485	0.198749111	0.003069151	0.164568711	0.057413476	-0.16629692	0.054809272
spc	Shewanella putrefaciens	261	0.0020534	0.83908	0.83908	0.83908			Multiple		Facultative	3.9923	6.3448	0.60535	0.222051881	0.00029991	0.135670695	0.028114603	-0.113407817	0.066831445
spd	Streptococcus pneumoniae D39	261	0.020534	0.76245	0.7318	0.62452			Multiple		Facultative	3.8731	5.1724	0.62176	0.218180244	0.000384115	0.317651497	4.23E-09	-0.280582888	2.49E-07
spe	Serratia proteamaculans	220	0.0061602	0.89545	0.85455	0.8			Multiple		Facultative	3.3836	5.9909	0.64504	0.218493545	0.001106987	0.316648374	9.64E-09	-0.288482942	1.97E-07
spf	Streptococcus pyogenes Manfredo (serotype M5)	181	0.010267	0.81215	0.80663	0.80663			Host-associated		Facultative	4.3	5.2376	0.62025	0.19408146	0.008845977	0.314616494	9.26E-09	-0.253812605	4.41E-06
spg	Streptococcus pyogenes MGAS315 (serotype M3)	194	0.0061602	0.83505	0.83505	0.83505		1	Host-associated		Facultative	5.1813	4.9794	0.61343	0.205726715	0.004004957	0.268949021	6.49E-05	-0.217915967	0.001302727
sph	Streptococcus pyogenes MGAS10270 (serotype M3)	237	0.0082136	0.87342	0.87342	0.87342	0.04933		Host-associated		Facultative	3.9661	5.5527	0.61149	0.159239075	0.014120896	0.229895599	0.002414874	-0.231938964	0.002202087
spi	Streptococcus pyogenes MGAS10750 (serotype M3)	233	0.014374	0.84979	0.84979	0.84979			Host-associated		Facultative	5.0948	5.6223	0.62217	0.160255192	0.014330059	0.247990703	0.000789204	-0.228008929	0.002081137
spj	Streptococcus pyogenes MGAS2096 (serotype M3)	228	0.014374	0.84649	0.84649	0.84649			Host-associated		Facultative	5.163	5.4211	0.60594	0.153624091	0.020302168	0.260355305	7.20E-05	-0.175591418	0.008011624
spk	Streptococcus pyogenes MGAS9429 (serotype M3)	226	0.0082136	0.86726	0.86726	0.86726			Host-associated		Facultative	4.04	5.5221	0.60278	0.14212705	0.032708483	0.228836733	0.000111806	-0.170250692	0.004276909
spl	Shewanella pealeana	146	0.0020534	0.85616	0.85616	0.85616			unknown		Facultative	3.0759	5.863	0.54492	0.176217424	0.033368609	0.304787259	3.39E-08	-0.239299248	1.76E-05
spm	Streptococcus pyogenes MGAS8232 (serotype M18)	195	0.0061602	0.8359	0.8359	0.8359		1	Host-associated		Facultative	5.1598	5.0359	0.61664	0.206502627	0.003774744	0.267447192	6.36E-05	-0.214650825	0.001431087
spn	Streptococcus pneumoniae TIGR4	245	0.016427	0.80408	0.76327	0.57551	0.043935	4	Multiple	0.5	Facultative	4.6311	4.8571	0.59624	0.171219379	0.007227711	0.322806799	4.26E-09	-0.256573475	3.83E-06
spr	Streptococcus pneumoniae R6	255	0.014374	0.78039	0.77647	0.65882	0.044542	4	Multiple		Facultative	3.8622	5.2157	0.59166	0.275708549	7.90E-06	0.300973103	6.22E-08	-0.203631691	0.000300849
sps	Streptococcus pyogenes SSI-1 (serotype M3)	194	0.0061602	0.83505	0.83505	0.83505		1	Host-associated		Facultative	5.1813	4.9794	0.61343	0.205726715	0.004004957	0.319077255	6.93E-09	-0.243409234	1.25E-05
spt	Salmonella enterica serovar Paratyphi A	489	0.16016	0.86503	0.82618	0.80573			Host-associated		Facultative	2.8709	7.6646	0.56325	0.269834121	1.32E-09	0.280961687	4.19E-06	-0.282360794	3.74E-06
spy	Streptococcus pyogenes SF370 (serotype M1)	180	0.010267	0.82222	0.81111	0.81111	0.046553	1	Host-associated		Facultative	4.9888	4.9111	0.59796	0.287660252	9.02E-05	0.312717954	1.50E-08	-0.241704943	1.49E-05
spz	Streptococcus pyogenes MGAS5005 (serotype M1)	234	0.0082136	0.87179	0.87179	0.87179			Host-associated	0.4	Facultative	3.7425	5.8547	0.60894	0.153662465	0.018673684	0.313956869	1.17E-08	-0.240295498	1.57E-05
ssa	Streptococcus sanguinis	292	0.0041068	0.80137	0.79452	0.75685			Host-associated		Facultative	3.7595	5.4795	0.59606	0.277998421	1.40E-06	0.279453966	7.69E-07	-0.240393622	2.34E-05
sse	Shewanella sediminis	159	0.0020534	0.81761	0.81761	0.74214			Aquatic		Facultative	4.7785	5.2327	0.63206	0.172633452	0.02955423	0.284573095	1.57E-08	-0.219936425	1.48E-05
ssn	Shigella sonnei	497	0.13758	0.82897	0.77465	0.76861			Host-associated		Facultative	2.8286	7.6539	0.62262	0.316184659	5.31E-13	0.313199056	1.09E-08	-0.261028202	2.29E-06
ssu	Streptococcus suis 05ZYH33	157	0.0020534	0.78981	0.78981	0.73885			Multiple		Facultative	3.6346	4.3949	0.61617	0.291818239	0.000208656	-0.006899288	0.932101467	0.023869075	0.768143503
ste	Streptococcus thermophilus LMD-9	233	0.0041068	0.75107	0.72961	0.72103			Multiple		Facultative	5.3233	4.5837	0.65155	0.183960324	0.004847275	0.252896073	2.45E-08	-0.214774351	2.43E-06
stm	Salmonella typhimurium LT2	507	0.13758	0.84221	0.80473	0.78501	0.064929	4	Host-associated	0.4	Facultative	2.8538	7.8146	0.5571	0.319000811	1.86E-13	0.212115084	0.000108372	-0.12441383	0.024234565
stt	Salmonella enterica serovar Typhi Ty2	494	0.13758	0.82389	0.78543	0.78138		4	Host-associated		Facultative	2.8418	7.6964	0.60432	0.308765212	2.26E-12	0.264614578	1.42E-07	-0.23260017	4.10E-06
sty	Salmonella enterica serovar Typhi CT18	497	0.13758	0.82093	0.78672	0.7827		4	Host-associated		Facultative	2.8488	7.6217	0.55795	0.311493254	1.21E-12	0.214727268	0.000326731	-0.208596879	0.000486296
sun	Sulfurovum sp. NBC37-1	237	0.0041068	0.73418	0.67089	0.5865			Specialized		Facultative	4.4492	4.4135	0.64409	0.224170257	0.000506739	0.277502992	1.31E-07	-0.20698906	9.58E-05
tbd	Thiobacillus denitrificans	302	0.0020534	0.69868	0.69868	0.69205			Multiple		Facultative	3.9203	5.2583	0.62245	0.112954957	0.049868754	0.31633506	8.02E-12	-0.272856286	4.69E-09
uur	Ureaplasma urealyticum	29	0.0020534	0.55172	0.55172	0.55172	0.008143	1	Host-associated	0.9	Facultative	5.8929	2.2759	0.6685	0.298420607	0.115851627	0.248213565	3.47E-08	-0.212933618	2.45E-06
vch	Vibrio cholerae O1	382	0.0041068	0.80105	0.79319	0.7801	0.047411	4	Aquatic	0.2	Facultative	3.2835	6.9372	0.61538	0.179567925	0.000420567	0.18893485	5.10E-05	-0.135743116	0.003758308
vco	Vibrio cholerae O395	254	0.0020534	0.82677	0.82677	0.82677			Aquatic		Facultative	3.0553	6.6535	0.61565	0.117834017	0.060759669	0.30933774	3.13E-08	-0.25692404	5.11E-06
vpa	Vibrio parahaemolyticus	410	0.028747	0.81463	0.79268	0.76098	0.047078	4	Aquatic	0.2	Facultative	3.0856	7.161	0.6102	0.212181886	1.47E-05	0.32577168	5.37E-09	-0.27566611	9.70E-07
vvu	Vibrio vulnificus CMCP6	417	0.022587	0.82254	0.80096	0.78657	0.042732	4	Aquatic	0.16	Facultative	3.1202	6.8921	0.61185	0.230791787	1.91E-06	0.210845967	2.68E-06	-0.141865548	0.001697903
vvy	Vibrio vulnificus YJ016	433	0.020534	0.83141	0.81293	0.80139	0.040466		Aquatic		Facultative	3.1343	6.9238	0.62214	0.232058358	1.05E-06	0.318389255	1.22E-09	-0.235054463	9.36E-06
xau	Xanthobacter autotrophicus	161	0.0020534	0.75155	0.75155	0.75155			Multiple		Facultative	4.75	5.0311	0.62886	0.219128745	0.005225515	0.251897966	1.74E-08	-0.207981234	3.68E-06
ypa	Yersinia pestis Antiqua	458	0.10678	0.81441	0.77511	0.76419			Multiple		Facultative	3.0722	7.0087	0.58295	0.310241434	1.12E-11	0.255057385	9.90E-09	-0.231954835	2.02E-07
ype	Yersinia pestis CO92	453	0.090349	0.84106	0.79249	0.77263	0.060746	5	Multiple	1.25	Facultative	3.0376	7.0022	0.60924	0.306568303	2.59E-11	0.24733159	6.22E-06	-0.166537734	0.002557454
ypg	Yersinia pestis Angola	365	0.034908	0.86575	0.84384	0.7726			Multiple		Facultative	2.8242	6.5315	0.6174	0.283556759	3.54E-08	0.271993417	0.000172967	-0.165727804	0.023781257
ypi	Yersinia pseudotuberculosis IP31758	400	0.034908	0.8625	0.8425	0.7775			Multiple		Facultative	2.8521	6.75	0.61752	0.303027376	6.11E-10	0.322530507	8.67E-09	-0.252485987	8.33E-06
ypk	Yersinia pestis KIM	450	0.028747	0.82444	0.81333	0.76889	0.055012	5	Multiple		Facultative	3.0379	7.0089	0.57277	0.292366343	2.56E-10	0.286745188	2.67E-08	-0.230199706	9.41E-06
ypm	Yersinia pestis Mediaevails	457	0.10678	0.82057	0.78118	0.76586			Multiple		Facultative	3.0548	7.0328	0.58597	0.28878359	3.15E-10	0.280044267	5.52E-08	-0.198040327	0.000142893
ypn	Yersinia pestis Nepal516	442	0.069815	0.80995	0.76697	0.75113			Multiple		Facultative	3.0544	7.0362	0.59731	0.307925258	3.67E-11	0.313221251	4.51E-10	-0.250055372	8.20E-07
ypp	Yersinia pestis Pestoides	279	0.0020534	0.77061	0.77061	0.73477			Multiple		Facultative	4.3633	5.6774	0.64849	0.142949434	0.016880984	0.304936009	2.35E-08	-0.229799149	3.14E-05
yps	Yersinia pseudotuberculosis IP32953	470	0.17864	0.82979	0.77872	0.75957			Multiple	0.5	Facultative	3.0746	7.0851	0.57819	0.29244128	1.01E-10	0.159559257	0.001385261	-0.126786806	0.011249352
azo	Azoarcus sp. BH72	398	0.024641	0.79899	0.78141	0.73618			Host-associated		Microaerophilic	3.2343	6.4322	0.55868	0.306756643	4.06E-10	0.202075581	7.94E-05	-0.197711494	0.000113775
bbu	Borrelia burgdorferi	36	0.0020534	0.61111	0.61111	0.55556		4	Host-associated	4	Microaerophilic	8.0571	2.3333	0.68566	-0.010972213	0.949359022	0.271127483	7.54E-07	-0.14095491	0.011208737
cco	Campylobacter concisus 13826	166	0.0041068	0.59036	0.56024	0.56024			Host-associated		Microaerophilic	4.4667	4.1807	0.64444	0.206204618	0.007689845	0.223774502	1.73E-05	-0.176512887	0.000742741
ccv	Campylobacter curvus	223	0.0020534	0.69955	0.69955	0.69955			Host-associated		Microaerophilic	4.3333	4.5022	0.58181	0.185608257	0.005430103	0.211067444	8.39E-06	-0.201625214	2.12E-05
cff	Campylobacter fetus	243	0.030801	0.73251	0.65432	0.52675			Host-associated		Microaerophilic	4.1983	4.642	0.61781	0.259090533	4.35E-05	0.207961445	0.000657572	-0.147886611	0.015983089
cjd	Campylobacter jejuni subsp. doylei 269.97	149	0.0020534	0.68456	0.68456	0.68456			Multiple		Microaerophilic	4.7432	3.906	0.66573	0.216256077	0.00807466	0.311019375	1.55E-09	-0.281607672	5.25E-08
cje	Campylobacter jejuni NCTC11168	239	0.028747	0.69456	0.55649	0.5272		5	Multiple	1.5	Microaerophilic	4.7941	4.3096	0.6299	0.205786869	0.001378971	0.304968084	2.57E-06	-0.276238246	2.23E-05
cjj	Campylobacter jejuni 81-176	210	0.024641	0.77143	0.60952	0.58095			Multiple		Microaerophilic	5.7129	4.1143	0.65995	0.193162334	0.004969811	0.299433733	6.18E-06	-0.247184187	0.000213
cjr	Campylobacter jejuni RM1221	243	0.028747	0.69959	0.56379	0.53498			Multiple		Microaerophilic	4.7851	4.3128	0.64526	0.214635075	0.000757392	0.286110584	2.62E-06	-0.242394208	7.61E-05
cju	Campylobacter jejuni 81116	214	0.0020534	0.68224	0.68224	0.61215	0.016524		Multiple		Microaerophilic	4.4742	4.0935	0.64157	0.157592521	0.02109344	0.276534338	5.76E-06	-0.198866703	0.001239256
gur	Geobacter uraniumreducens	153	0.0020534	0.82353	0.82353	0.82353			Multiple		Microaerophilic	4.1447	5.3856	0.61236	0.221660514	0.005893566	0.019627443	0.772205304	-0.031314965	0.644121972
hac	Helicobacter acinonychis	191	0.0020534	0.56021	0.56021	0.56021			Host-associated		Microaerophilic	5.3947	4.0524	0.66826	0.067820503	0.351223275	0.285703991	9.67E-05	-0.180159777	0.015228398
mag	Magnetospirillum magneticum	299	0.0020534	0.73244	0.73244	0.70903	0.029377		Aquatic		Microaerophilic	3.8725	5.4916	0.61303	0.250820047	1.14E-05	0.276263697	9.65E-05	-0.13802106	0.054961221
sgl	Sodalis glossinidius	326	0.075975	0.73006	0.68712	0.66871			Host-associated		Microaerophilic	3.2615	5.638	0.6234	0.227913406	3.27E-05	0.290678217	5.37E-06	-0.174449808	0.007100459
sth	Symbiobacterium thermophilum	289	0.0020534	0.78547	0.78547	0.73356			Terrestrial	4.2	Microaerophilic	3.4306	5.9031	0.61459	0.294431559	3.45E-07	0.334514351	1.69E-07	-0.275786882	1.95E-05
wsu	Wolinella succinogenes	243	0.0061602	0.76132	0.6749	0.53086	0.029354		Host-associated	1	Microaerophilic	4.5537	4.3292	0.63104	0.142643496	0.026181499	0.328421184	3.91E-07	-0.249591681	0.000139819
aba	Acidobacteria bacterium	318	0.014374	0.81761	0.77987	0.75157			unknown		unknown	4.9117	6.3396	0.61804	0.243924014	1.09E-05	0.311812977	1.74E-06	-0.187303959	0.004724684
art	Arthrobacter sp. FB24	173	0.0020534	0.73988	0.73988	0.73988			unknown		unknown	6.6744	4.3468	0.67849	0.218464278	0.003882172	0.034474435	0.679534463	0.011115357	0.894069187
asu	Actinobacillus succinogenes	114	0.0020534	0.81579	0.81579	0.73684			Host-associated		unknown	5.6903	3.8246	0.67976	0.259585619	0.005286297	0.279109851	7.77E-05	-0.159645408	0.025793183
bab	Buchnera aphidicola Bp	105	0.0020534	0.47619	0.47619	0.47619	0.014184	1	Host-associated		unknown	9.4327	3.0286	0.69058	-0.074557834	0.449710304	0.271325082	1.66E-05	-0.18723463	0.003263553
bas	Buchnera aphidicola Sg	99	0.0020534	0.54545	0.54545	0.54545	0.016484	1	Host-associated	36	unknown	8.551	3.2121	0.68826	0.107194594	0.290934645	0.261273003	2.39E-05	-0.173850576	0.005373258
bch	Burkholderia cenocepacia HI2424	430	0.084189	0.87674	0.82093	0.80465			unknown		unknown	3.028	7.0605	0.54762	0.296271091	3.68E-10	0.276263697	9.65E-05	-0.13802106	0.054961221
bci	Baumannia cicadellinicola	147	0.0020534	0.70068	0.70068	0.68027			Host-associated		unknown	4.6918	3.4286	0.70882	-0.012252412	0.882903158	0.209967307	2.82E-06	-0.141316616	0.001731942
bcl	Bacillus clausii	402	0.030801	0.82338	0.80597	0.75124			unknown		unknown	3.6434	6.6965	0.60765	0.247607798	4.97E-07	0.198352318	0.007602985	-0.098361742	0.188962193
bcn	Burkholderia cenocepacia AU1054	419	0.053388	0.87589	0.81384	0.80668			unknown		unknown	3.2464	7.3031	0.52262	0.280001461	5.50E-09	0.295753227	4.16E-06	-0.188956647	0.003717568
bfl	Candidatus Blochmannia floridanus	162	0.0041068	0.52469	0.52469	0.5		1	Specialized	36	unknown	4.3975	3.5432	0.66812	-0.030265555	0.702222338	0.273905216	1.65E-06	-0.256834062	7.36E-06
bga	Borrelia garinii	55	0.0041068	0.65455	0.65455	0.65455			Host-associated		unknown	10.037	2.7273	0.57911	-0.036137405	0.793373873	0.25260631	1.25E-05	-0.186958944	0.001330136
bma	Burkholderia mallei ATCC 23344	433	0.014374	0.85681	0.8037	0.76443			Host-associated	0.4	unknown	2.963	7.1871	0.51866	0.314786081	2.05E-11	0.243354262	0.001995019	-0.15630987	0.049119578
bml	Burkholderia mallei NCTC 10229	336	0.0020534	0.86012	0.86012	0.86012			Host-associated		unknown	3.2149	5.9226	0.53389	0.253888473	2.43E-06	0.251768618	1.27E-08	-0.206825188	3.33E-06
bmn	Burkholderia mallei NCTC 10247	494	0.14784	0.85223	0.80364	0.7834			Host-associated		unknown	3.0548	7.4737	0.52832	0.314246387	8.76E-13	0.349915641	1.20E-10	-0.292075218	1.03E-07
bmu	Burkholderia multivorans	152	0.0020534	0.78947	0.78947	0.70395			Host-associated		unknown	5.2252	4.5789	0.57221	0.285589542	0.000361792	0.114904369	0.151859764	0.006898964	0.931661973
bmv	Burkholderia mallei SAVP1	360	0.0020534	0.85556	0.85556	0.78056			Host-associated		unknown	3.039	6.2667	0.57582	0.247040304	2.09E-06	0.171543547	0.010277598	-0.015253217	0.820803082
bpn	Candidatus Blochmannia pennsylvanicus	170	0.0020534	0.49412	0.49412	0.47059			unknown		unknown	4.3787	3.5647	0.69193	-0.049990028	0.517381968	0.198331285	0.002354933	-0.07673428	0.243323617
bra	Bradyrhizobium sp. ORS278	457	0.01232	0.83807	0.82932	0.814			Host-associated		unknown	2.8333	7.488	0.52648	0.314939078	5.57E-12	0.226213541	0.000104728	-0.15605617	0.007866191
buc	Buchnera aphidicola APS	131	0.0061602	0.61832	0.61832	0.61832	0.007937	1	Host-associated		unknown	11.354	3.0229	0.74227	0.088399274	0.31535637	0.171543547	0.010277598	-0.015253217	0.820803082
cab	Chlamydophila abortus	105	0.01848	0.5619	0.5619	0.5619			Host-associated	24	unknown	7.1538	3.4095	0.64918	0.007600208	0.938665061	0.191818712	1.37E-05	-0.138645214	0.001752547
cbe	Clostridium beijerinckii	130	0.0020534	0.8	0.8	0.8			unknown		unknown	4.3101	4.6154	0.67163	0.165529691	0.059821614	0.240847559	5.98E-08	-0.204128986	4.79E-06
cca	Chlamydophila caviae	111	0.01848	0.56757	0.56757	0.56757	0.007014	1	Host-associated	24	unknown	8.4909	3.3514	0.67661	-0.121332136	0.204606901	0.24177309	4.83E-08	-0.203218683	4.95E-06
cfe	Chlamydophila felis	116	0.01848	0.58621	0.58621	0.58621			Host-associated		unknown	8.3043	3.3276	0.65795	-0.079104137	0.398627635	0.215591982	0.000835306	-0.140359489	0.030765945
ckl	Clostridium kluyveri	225	0.0020534	0.72	0.72	0.53778			Aquatic		unknown	3.2545	5.1822	0.61515	0.166119846	0.01258575	0.257516674	0.000167062	-0.229408597	0.000833854
cmu	Chlamydia muridarum	105	0.01848	0.6	0.6	0.6	0.004425	1	Host-associated		unknown	7.1346	3.4667	0.65475	-0.072482608	0.462459953	0.056963412	0.437474696	0.009106946	0.90128524
cpa	Chlamydophila pneumoniae AR39	108	0.01848	0.61111	0.61111	0.61111	0.006295	1	Host-associated		unknown	7.0467	3.4444	0.63533	-0.034728785	0.721226448	0.228115441	0.000135594	-0.203543516	0.000684713
cpj	Chlamydophila pneumoniae J138	109	0.01848	0.61468	0.61468	0.61468	0.006548	1	Host-associated		unknown	7.0185	3.4495	0.63354	-0.041342297	0.669501212	0.218266069	0.000310066	-0.160949482	0.008175387
cpn	Chlamydophila pneumoniae CWL029	109	0.01848	0.61468	0.61468	0.61468	0.006641	1	Host-associated		unknown	7.0185	3.4495	0.63354	-0.041342297	0.669501212	0.194471505	0.001662795	-0.119474978	0.054813549
cpt	Chlamydophila pneumoniae TW183	109	0.01848	0.61468	0.61468	0.61468	0.006289		Host-associated		unknown	7.0185	3.4495	0.62864	-0.041342297	0.669501212	0.240822197	5.82E-05	-0.200982645	0.000838739
cta	Chlamydia trachomatis serovar A	108	0.0020534	0.5463	0.5463	0.5463	0.006704		Host-associated	24	unknown	7.3458	3.4815	0.65819	-0.017898252	0.854127653	0.228246746	0.000224198	-0.219443129	0.000393974
ctr	Chlamydia trachomatis serovar D	103	0.014374	0.53398	0.53398	0.53398		1	Host-associated	24	unknown	7.7451	3.3981	0.64082	-0.038623793	0.698497587	0.261797807	7.51E-06	-0.248799033	2.15E-05
ech	Ehrlichia chaffeensis	110	0.0061602	0.69091	0.69091	0.69091			Host-associated		unknown	7.2569	3.4182	0.67944	0.055457483	0.564992597	0.25651803	2.54E-05	-0.275400779	5.82E-06
ecn	Ehrlichia canis	121	0.010267	0.71074	0.71074	0.71074			Host-associated		unknown	6.7917	3.7851	0.65483	0.120908189	0.186489094	0.242830417	3.64E-05	-0.20294676	0.000593002
ent	Enterobacter sp. 638	230	0.0041068	0.88261	0.85217	0.85217			unknown		unknown	3.952	6.0957	0.60286	0.308969946	1.77E-06	0.280055003	4.33E-06	-0.297452827	9.90E-07
erg	Ehrlichia ruminantium Gardel	115	0.0061602	0.65217	0.65217	0.65217			Host-associated		unknown	7.1053	3.4609	0.70185	0.041124284	0.66256411	0.232427752	4.53E-05	-0.16307816	0.004493167
eru	Ehrlichia ruminantium Welgevonden (South Africa)	126	0.0020534	0.68254	0.68254	0.68254			Host-associated		unknown	5	3.6984	0.66907	0.01570417	0.861446764	0.190780888	0.001393345	-0.16751743	0.005105455
erw	Ehrlichia ruminantium Welgevonden (France)	124	0.0082136	0.68548	0.68548	0.68548			Host-associated		unknown	4.9919	3.7419	0.67046	0.106818696	0.237675117	0.146195837	0.054240505	0.023230947	0.760922514
fal	Frankia alni	377	0.0082136	0.81432	0.80371	0.7878			Host-associated		unknown	3.4973	6.3183	0.54935	0.196514229	0.000122805	0.197042589	0.002072501	-0.173697414	0.006754164
gbe	Granulobacter bethesdensis	349	0.01848	0.81089	0.77077	0.75358			Multiple		unknown	3.1207	5.8338	0.54779	0.306247	5.17E-09	0.128023538	0.036200671	-0.107396114	0.079257353
gvi	Gloeobacter violaceus	303	0.0020534	0.73597	0.73597	0.66007	0.033634		Terrestrial		unknown	4.3841	5.3201	0.58265	0.258118568	5.32E-06	0.251696225	3.40E-05	-0.262376025	1.51E-05
hha	Halorhodospira halophila	161	0.0020534	0.70186	0.70186	0.6646			unknown		unknown	3.85	4.1491	0.61419	0.214597085	0.006263896	0.405145178	1.23E-13	-0.350831443	2.23E-10
mjl	Mycobacterium sp. JLS	254	0.0020534	0.83465	0.83465	0.83465			Multiple		unknown	4.5415	6.0472	0.61929	0.249252248	5.91E-05	-0.166046037	0.160325108	0.283404402	0.015113223
mkm	Mycobacterium sp. KMS	282	0.0041068	0.84752	0.84752	0.81206			Multiple		unknown	4.4164	6.1135	0.63124	0.243564788	3.56E-05	0.236019211	0.000133815	-0.140991053	0.023787513
mmc	Mycobacterium sp. MCS	342	0.0041068	0.81871	0.81287	0.74561			unknown		unknown	4.1818	6.4035	0.6038	0.220213109	3.99E-05	0.22605055	0.000258584	-0.146350517	0.01890529
mms	Minibacterium massiliensis	321	0.0061602	0.76947	0.72897	0.68847			Aquatic		unknown	2.9406	5.9065	0.53089	0.271505158	7.87E-07	0.296112188	8.15E-08	-0.22645007	4.86E-05
net	Nitrosomonas eutropha	319	0.014374	0.74295	0.70846	0.65204			Multiple		unknown	3.6415	5.3542	0.58178	0.26943611	1.04E-06	0.341772228	6.40E-10	-0.279220243	5.85E-07
noc	Nitrosococcus oceani	330	0.014374	0.75455	0.71818	0.65455			Aquatic		unknown	3.7568	5.4485	0.5986	0.260547067	1.60E-06	0.068811218	0.722828826	-0.079200053	0.68298951
nse	Neorickettsia sennetsu	102	0.0020534	0.62745	0.62745	0.62745			Multiple		unknown	6.6634	3.3725	0.69103	-0.082649738	0.408890267	0.314704948	3.15E-10	-0.25383212	4.97E-07
oan	Ochrobactrum anthropi	135	0.0041068	0.87407	0.84444	0.77778			Terrestrial		unknown	3.0597	5.0222	0.64542	0.300309118	0.000401833	0.268782539	1.41E-05	-0.086406788	0.169791489
par	Psychrobacter arcticum	314	0.01232	0.78981	0.70064	0.67516			Specialized		unknown	3.7093	5.9108	0.6029	0.191541981	0.000644305	0.110545858	0.132022039	0.05839183	0.427300314
pcr	Psychrobacter cryohalolentis	319	0.0082136	0.75549	0.73668	0.66771			Multiple		unknown	3.6006	5.906	0.5577	0.20157173	0.000290852	0.295160091	1.20E-09	-0.238456076	1.10E-06
pcu	Candidatus Protochlamydia amoebophila	123	0.0020534	0.60976	0.60976	0.60976			Host-associated		unknown	5.1803	3.9512	0.66449	0.119002282	0.189862067	0.277433553	1.11E-08	-0.231505852	2.16E-06
pen	Pseudomonas entomophila	451	0.078029	0.88027	0.84479	0.80931			Multiple		unknown	3.1178	7.3525	0.56678	0.307266426	2.57E-11	0.254421975	1.39E-07	-0.19262892	7.53E-05
pma	Prochlorococcus marinus SS120	258	0.0061602	0.64729	0.64729	0.63178		3	Aquatic		unknown	4.8638	4.4496	0.66591	0.11697891	0.060616517	0.241433103	3.68E-07	-0.18016369	0.000163895
pmb	Prochlorococcus marinus AS9601	270	0.010267	0.68148	0.65926	0.65926	0.010627		Aquatic		unknown	5.1338	4.6296	0.66704	0.164185715	0.006857179	0.209552352	0.0310923	-0.044750576	0.648749007
pmf	Prochlorococcus marinus MIT 9303	275	0.0061602	0.68364	0.64364	0.64364			Aquatic		unknown	5.2299	4.3709	0.66604	0.238589383	6.43E-05	0.303699891	0.001075191	-0.236939782	0.011511054
pmh	Prochlorococcus marinus MIT 9215	134	0.0020534	0.66418	0.66418	0.66418			Aquatic		unknown	7.015	3.3582	0.70549	0.259616152	0.002451731	0.225335744	0.000399879	-0.141174807	0.027779811
pmi	Prochlorococcus marinus MIT9312	199	0.0041068	0.73869	0.73367	0.70854			Aquatic		unknown	5.3687	4.0804	0.67434	0.092625373	0.193186781	0.243687191	4.72E-07	-0.237163395	9.66E-07
pmt	Prochlorococcus marinus MIT9313	244	0.0061602	0.73361	0.72951	0.71721	0.013687		Aquatic		unknown	5.358	4.3525	0.65149	0.171869231	0.007124886	0.260771144	0.000834677	-0.287948486	0.000212268
rde	Roseobacter denitrificans	476	0.067762	0.85294	0.82353	0.79622			Multiple		unknown	3.28	7.5042	0.5739	0.332805149	8.96E-14	0.241187354	6.03E-07	-0.249320568	2.42E-07
rfe	Rickettsia felis	94	0.0020534	0.57447	0.57447	0.57447			Host-associated		unknown	7.0538	3.3191	0.64873	0.163759762	0.114764867	0.236783848	9.76E-07	-0.24000968	6.87E-07
sit	Silicibacter sp. TM1040	376	0.0061602	0.82713	0.82181	0.79255			Multiple		unknown	3.0613	7.5	0.59624	0.297776222	3.89E-09	0.301401838	4.24E-10	-0.302181076	3.80E-10
syc	Synechococcus elongatus PCC6301	275	0.0041068	0.70545	0.70182	0.65818			Aquatic		unknown	4.8248	4.6691	0.60168	0.228636329	0.00013076	0.219792731	0.00025245	-0.181460674	0.002616873
syd	Synechococcus sp. CC9605	269	0.0020534	0.68773	0.68773	0.68773			Aquatic		unknown	4.6604	4.6245	0.62833	0.252426536	2.80E-05	0.22175541	0.000178612	-0.183942096	0.001960529
sye	Synechococcus sp. CC9902	259	0.0041068	0.73745	0.73745	0.73745			Aquatic		unknown	4.9651	4.4402	0.65944	0.195702263	0.001551069	0.267981672	1.01E-07	-0.239884483	2.05E-06
syf	Synechococcus elongatus PCC7942	273	0.0041068	0.71795	0.71062	0.68132			Aquatic		unknown	5.0551	4.5934	0.62617	0.240479753	5.96E-05	0.288337292	1.14E-08	-0.24487246	1.45E-06
syg	Synechococcus sp. CC9311	257	0.0061602	0.71984	0.70817	0.70817			Aquatic		unknown	4.3242	4.7237	0.61727	0.210310686	0.000690989	0.239936543	2.03E-07	-0.191913092	3.56E-05
syn	Synechocystis sp. PCC6803	285	0.0020534	0.69474	0.69474	0.65614	0.028734	3	Aquatic		unknown	3.8486	5.2281	0.58593	0.257505487	1.07E-05	0.22033615	2.19E-06	-0.177927272	0.000140706
syr	Synechococcus sp. RCC307	263	0.0041068	0.69202	0.68441	0.58175			Aquatic		unknown	4.2595	4.8061	0.64139	0.24875623	4.52E-05	0.13519008	0.009714628	-0.083167582	0.112690905
syw	Synechococcus sp. WH8102	283	0.0061602	0.67845	0.67845	0.66784	0.013508	3	Aquatic	6	unknown	4.7057	4.5795	0.62199	0.16479363	0.005452439	0.168470837	0.000716767	-0.11227926	0.024725609
syx	Synechococcus sp. WH7803	261	0.0020534	0.68199	0.68199	0.63218			Aquatic		unknown	4.3308	4.7893	0.59541	0.257542253	2.53E-05	0.156435097	0.000869139	-0.086732263	0.06603042
tel	Thermosynechococcus elongatus	268	0.0061602	0.71642	0.64925	0.58582	0.016566	2	Specialized		unknown	4.9176	4.7985	0.58395	0.232820466	0.000119762	0.240706974	1.90E-07	-0.193342842	3.17E-05
vei	Verminephrobacter eiseniae	187	0.0082136	0.79679	0.7754	0.71658			Host-associated		unknown	3.6828	5.3797	0.6251	0.208277526	0.004229832	0.253454187	6.59E-08	-0.200548677	2.16E-05
vfi	Vibrio fischeri	408	0.026694	0.80392	0.76716	0.75735			Multiple	0.3	unknown	3.0786	7.3333	0.61904	0.25618334	1.55E-07	0.252707356	1.94E-05	-0.214607697	0.000305347
wbm	Wolbachia wBm	106	0.0061602	0.66038	0.66038	0.66038			Host-associated	14	unknown	4.6667	3.434	0.67025	0.011701275	0.905237615	0.257806586	1.42E-08	-0.219492526	1.55E-06
wol	Wolbachia wMel	113	0.0020534	0.61947	0.61947	0.61947			Host-associated		unknown	4.7768	3.4336	0.66826	0.020117403	0.832501353	0.147145659	0.01552826	-0.238131195	7.76E-05
