# Supplementary material for: Decoupling Environment-Dependent and Independent Genetic Robustness across Bacterial Species
Source: PLoS Comput Biol. 2010 Feb 26;6(2):e1000690. doi: 10.1371/journal.pcbi.1000690 (PMC2829043; doi:10.1371/journal.pcbi.1000690)
Supplement: Table S6 — Distribution and essentiality of reactions across human commensal and pathogens organisms. (0.06 MB XLS) [file pcbi.1000690.s007.xls]

## Sheet: Sheet1
EC	# commensals (out of 7)	Mean robustness score (commensals)	# pathogens (out of 86)	Mean robustness score (pathogens)	Commensals/Pathogens (Coloum C/E)
2.3.1.-	7	0.85714	79	0.26456	3.2399
2.7.8.7	4	0.25	76	0.078947	3.1667
4.2.1.-	3	0.66667	67	0.26866	2.4815
3.5.4.9	7	1	73	0.41096	2.4333
2.3.1.86	1	1	17	0.4532	2.2065
2.2.1.6	6	0.33333	55	0.16268	2.049
2.6.1.1	6	1	66	0.59091	1.6923
4.4.1.1	2	1	5	0.6	1.6667
1.3.1.9	3	0.33333	49	0.20408	1.6333
6.1.1.7	7	0.57143	70	0.35714	1.6
1.3.1.26	1	1	25	0.64229	1.5569
4.2.1.52	1	1	25	0.64229	1.5569
4.4.1.16	7	1	49	0.66101	1.5128
6.3.3.2	4	1	21	0.66667	1.5
6.3.2.13	7	0.85714	74	0.57316	1.4955
1.1.1.100	6	1	66	0.71212	1.4043
3.1.3.27	2	0.25	37	0.17813	1.4035
2.7.8.8	2	1	48	0.73052	1.3689
2.7.7.41	7	0.78571	68	0.58222	1.3495
3.5.1.18	4	0.75	37	0.55696	1.3466
2.1.2.1	7	0.95238	83	0.71047	1.3405
6.3.2.4	7	0.57143	74	0.42931	1.331
2.7.8.5	2	0.25	35	0.18831	1.3276
6.3.2.10	7	0.57143	75	0.43692	1.3079
3.5.1.1	7	0.85714	64	0.65603	1.3066
1.5.1.2	6	0.5	73	0.38356	1.3036
2.5.1.47	4	1	69	0.77376	1.2924
4.3.1.3	3	1	42	0.78911	1.2672
1.1.1.3	4	1	53	0.80253	1.2461
5.1.1.7	6	0.83333	50	0.67215	1.2398
4.3.2.1	6	0.83333	55	0.67273	1.2387
2.4.1.227	7	0.57143	80	0.46503	1.2288
6.3.4.5	6	0.83333	57	0.68421	1.2179
3.5.1.-	6	0.83333	71	0.68548	1.2157
2.7.8.13	7	0.57143	80	0.47211	1.2104
2.7.4.6	4	1	75	0.82667	1.2097
1.5.1.5	7	0.95238	75	0.79448	1.1988
2.7.4.14	5	0.4	82	0.33454	1.1957
2.1.1.14	4	1	49	0.84596	1.1821
4.2.3.1	5	0.8	62	0.67742	1.181
2.3.1.30	3	0.91667	65	0.78021	1.1749
2.2.1.1	7	1	78	0.86904	1.1507
4.1.2.5	4	0.9375	40	0.81497	1.1503
6.3.4.3	7	1	32	0.875	1.1429
2.6.1.9	5	0.8	53	0.70364	1.137
3.1.3.3	4	1	40	0.88214	1.1336
5.4.99.5	4	1	48	0.88657	1.1279
3.1.3.-	1	1	32	0.88965	1.124
3.6.1.17	1	1	10	0.9	1.1111
6.1.1.19	6	0.83333	72	0.75	1.1111
6.4.1.2	3	1	78	0.90006	1.111
2.7.4.9	5	1	83	0.90361	1.1067
3.2.1.22	7	1	21	0.90476	1.1053
2.6.1.16	6	1	79	0.91139	1.0972
2.6.1.21	1	1	21	0.91219	1.0963
2.7.4.16	2	0.25	34	0.2305	1.0846
2.1.3.3	5	0.8	69	0.73913	1.0824
3.2.1.20	5	1	27	0.92593	1.08
4.3.1.17	7	1	68	0.92647	1.0794
5.1.3.9	3	1	50	0.92938	1.076
2.5.1.3	2	0.25	35	0.23255	1.075
2.6.1.52	6	1	39	0.9304	1.0748
2.7.9.2	1	1	29	0.93103	1.0741
2.7.4.7	2	0.25	35	0.23335	1.0714
2.7.1.2	6	1	58	0.93342	1.0713
5.3.1.5	4	1	18	0.94101	1.0627
1.1.1.37	3	1	51	0.94118	1.0625
5.1.1.1	7	0.71429	72	0.67319	1.061
1.2.7.3	2	1	18	0.94444	1.0588
3.1.3.11	3	1	56	0.94531	1.0579
1.1.1.95	6	1	50	0.94571	1.0574
1.2.1.11	4	1	54	0.9479	1.055
2.7.2.4	4	1	54	0.9508	1.0517
3.5.4.5	2	1	62	0.95161	1.0508
5.3.1.9	7	1	78	0.9536	1.0487
2.3.1.51	7	0.92857	53	0.88891	1.0446
2.1.1.37	1	1	24	0.95833	1.0435
2.6.1.57	1	1	24	0.95833	1.0435
1.8.1.7	3	1	50	0.96	1.0417
2.5.1.6	1	1	26	0.96154	1.04
2.7.7.18	7	1	63	0.96825	1.0328
3.1.3.5	2	1	49	0.96939	1.0316
3.1.5.1	2	1	33	0.9697	1.0313
4.4.1.21	4	1	33	0.9697	1.0313
1.1.1.40	2	1	35	0.97143	1.0294
4.1.1.49	5	1	39	0.97436	1.0263
2.7.1.24	7	1	79	0.97468	1.026
5.3.1.1	7	1	80	0.975	1.0256
2.3.1.46	4	0.75	18	0.73361	1.0223
2.3.1.54	6	1	48	0.97917	1.0213
2.7.6.2	2	0.875	21	0.85714	1.0208
3.4.11.2	6	1	54	0.98148	1.0189
2.7.1.56	3	1	49	0.98163	1.0187
2.7.1.21	5	1	57	0.98246	1.0179
6.1.1.22	3	1	36	0.98384	1.0164
2.1.2.3	6	1	63	0.98413	1.0161
2.5.1.49	5	1	11	0.98449	1.0158
2.3.1.8	7	1	65	0.98462	1.0156
3.5.4.10	6	1	66	0.98485	1.0154
3.2.2.9	6	1	67	0.98507	1.0152
4.2.1.2	4	1	67	0.98507	1.0152
2.7.1.33	6	1	70	0.98571	1.0145
2.7.2.1	7	1	70	0.98571	1.0145
2.4.2.9	7	1	71	0.98592	1.0143
2.4.2.7	7	1	72	0.98611	1.0141
2.7.7.3	6	1	72	0.98611	1.0141
6.3.4.4	7	1	73	0.9863	1.0139
4.3.2.2	7	1	74	0.98649	1.0137
2.7.4.22	6	1	79	0.98734	1.0128
1.4.3.16	3	1	27	0.98765	1.0125
2.7.1.107	3	1	55	0.99015	1.0099
1.2.1.3	2	1	32	0.99206	1.008
2.7.1.31	6	1	50	0.99492	1.0051
2.4.2.1	2	1	64	0.99609	1.0039
4.4.1.8	4	1	56	0.99975	1.0002
3.5.1.25	7	1	61	0.99986	1.0001
1.1.-.-	2	1	26	1	1
1.1.1.-	5	1	49	1	1
1.1.1.133	5	1	22	1	1
1.1.1.14	1	1	15	1	1
1.1.1.140	2	1	17	1	1
1.1.1.17	2	1	26	1	1
1.1.1.18	1	1	2	1	1
1.1.1.205	6	1	76	1	1
1.1.1.22	1	1	30	1	1
1.1.1.27	5	1	31	1	1
1.1.1.28	5	1	52	1	1
1.1.1.29	3	1	5	1	1
1.1.1.38	2	1	37	1	1
1.1.1.44	7	1	54	1	1
1.1.1.47	1	1	7	1	1
1.1.1.58	1	1	8	1	1
1.1.1.6	1	1	30	1	1
1.1.1.77	1	1	15	1	1
1.1.1.9	1	1	2	1	1
1.1.1.94	7	1	77	1	1
1.1.3.21	2	1	13	1	1
1.11.1.6	1	1	35	1	1
1.11.1.9	3	1	49	1	1
1.17.4.2	7	1	55	1	1
1.2.1.10	5	1	47	1	1
1.2.1.16	2	1	29	1	1
1.2.1.41	1	1	25	1	1
1.2.2.2	2	1	21	1	1
1.2.3.3	3	1	14	1	1
1.2.4.1	2	1	76	1	1
1.2.4.4	2	1	26	1	1
1.3.1.-	1	1	13	1	1
1.3.99.-	2	1	36	1	1
1.3.99.1	6	1	66	1	1
1.4.1.13	4	1	50	1	1
1.4.1.3	1	1	10	1	1
1.4.1.4	5	1	30	1	1
1.4.4.2	2	1	52	1	1
1.5.1.20	2	1	25	1	1
1.5.1.3	2	1	45	1	1
1.5.99.8	1	1	31	1	1
1.6.1.2	2	1	33	1	1
1.7.1.7	3	1	48	1	1
1.7.2.2	2	1	19	1	1
1.8.1.4	4	1	79	1	1
1.8.1.9	7	1	78	1	1
2.1.1.10	3	1	21	1	1
2.1.1.13	2	1	29	1	1
2.1.2.10	2	1	49	1	1
2.1.2.2	4	1	63	1	1
2.1.2.5	1	1	9	1	1
2.1.2.9	2	1	49	1	1
2.2.1.2	6	1	70	1	1
2.3.1.12	2	1	70	1	1
2.3.1.179	1	1	16	1	1
2.3.1.180	1	1	14	1	1
2.3.1.29	2	1	37	1	1
2.3.1.39	3	1	71	1	1
2.3.1.47	1	1	45	1	1
2.3.1.9	1	1	63	1	1
2.4.1.1	4	1	30	1	1
2.4.1.18	4	1	23	1	1
2.4.1.21	2	1	18	1	1
2.4.1.25	3	1	17	1	1
2.4.1.5	1	1	1	1	1
2.4.1.7	3	1	4	1	1
2.4.1.8	3	1	1	1	1
2.4.2.-	6	1	62	1	1
2.4.2.14	4	1	60	1	1
2.4.2.3	2	1	38	1	1
2.4.2.8	7	1	67	1	1
2.5.1.15	2	1	44	1	1
2.6.1.19	1	1	41	1	1
2.6.1.37	1	1	3	1	1
2.6.1.62	1	1	45	1	1
2.6.1.85	2	1	35	1	1
2.7.1.-	2	1	60	1	1
2.7.1.11	5	1	61	1	1
2.7.1.113	3	1	17	1	1
2.7.1.12	4	1	33	1	1
2.7.1.15	6	1	44	1	1
2.7.1.16	1	1	29	1	1
2.7.1.17	4	1	29	1	1
2.7.1.25	1	1	24	1	1
2.7.1.29	2	1	13	1	1
2.7.1.30	3	1	68	1	1
2.7.1.4	7	1	49	1	1
2.7.1.41	1	1	6	1	1
2.7.1.45	2	1	34	1	1
2.7.1.5	3	1	16	1	1
2.7.1.6	5	1	22	1	1
2.7.1.63	2	1	5	1	1
2.7.1.90	2	1	9	1	1
2.7.2.11	1	1	25	1	1
2.7.6.3	2	1	43	1	1
2.7.7.-	5	1	80	1	1
2.7.7.10	4	1	3	1	1
2.7.7.12	1	1	16	1	1
2.7.7.24	5	1	30	1	1
2.7.7.27	4	1	24	1	1
2.7.7.4	1	1	24	1	1
2.7.7.9	5	1	34	1	1
2.7.9.1	2	1	22	1	1
2.8.1.6	1	1	52	1	1
2.8.3.-	1	1	18	1	1
2.8.3.10	1	1	27	1	1
3.1.1.31	5	1	44	1	1
3.1.3.1	2	1	27	1	1
3.1.3.18	2	1	18	1	1
3.1.3.25	2	1	19	1	1
3.1.4.-	2	1	25	1	1
3.1.4.17	1	1	9	1	1
3.1.4.46	5	1	66	1	1
3.11.1.1	1	1	4	1	1
3.2.1.-	4	1	48	1	1
3.2.1.1	2	1	3	1	1
3.2.1.10	5	1	2	1	1
3.2.1.21	6	1	34	1	1
3.2.1.23	7	1	21	1	1
3.2.1.26	5	1	35	1	1
3.2.1.86	2	1	42	1	1
3.2.2.1	5	1	28	1	1
3.2.2.16	6	1	55	1	1
3.2.2.4	2	1	23	1	1
3.3.1.1	1	1	14	1	1
3.5.1.10	1	1	32	1	1
3.5.1.14	2	1	9	1	1
3.5.1.16	1	1	26	1	1
3.5.1.24	6	1	9	1	1
3.5.1.31	2	1	6	1	1
3.5.2.7	1	1	39	1	1
3.5.4.1	1	1	18	1	1
3.5.4.16	3	1	33	1	1
3.5.4.2	2	1	14	1	1
3.5.4.4	1	1	33	1	1
3.5.99.6	6	1	55	1	1
3.6.1.-	7	1	47	1	1
3.6.1.13	4	1	50	1	1
3.6.1.15	6	1	69	1	1
3.6.1.7	4	1	52	1	1
3.6.1.9	1	1	1	1	1
4.1.1.-	3	1	47	1	1
4.1.1.11	3	1	47	1	1
4.1.1.15	3	1	16	1	1
4.1.1.21	6	1	61	1	1
4.1.1.3	2	1	20	1	1
4.1.1.36	5	1	68	1	1
4.1.1.41	2	1	10	1	1
4.1.2.-	2	1	44	1	1
4.1.2.14	2	1	47	1	1
4.1.2.19	3	1	17	1	1
4.1.2.25	3	1	45	1	1
4.1.2.4	4	1	62	1	1
4.1.2.40	1	1	46	1	1
4.1.2.9	3	1	1	1	1
4.1.3.-	5	1	50	1	1
4.1.3.16	2	1	47	1	1
4.1.3.3	3	1	42	1	1
4.1.3.34	1	1	24	1	1
4.1.3.38	2	1	36	1	1
4.1.3.6	1	1	41	1	1
4.1.99.2	1	1	1	1	1
4.2.1.22	1	1	7	1	1
4.2.1.32	1	1	15	1	1
4.2.1.46	5	1	32	1	1
4.2.1.49	1	1	37	1	1
4.2.1.7	1	1	14	1	1
4.2.1.8	2	1	21	1	1
4.3.1.1	4	1	29	1	1
4.3.1.12	1	1	24	1	1
4.3.1.18	1	1	21	1	1
4.3.1.19	2	1	46	1	1
5.-.-.-	4	1	67	1	1
5.1.1.13	4	1	2	1	1
5.1.3.1	7	1	80	1	1
5.1.3.13	5	1	25	1	1
5.1.3.2	5	1	30	1	1
5.1.3.3	5	1	37	1	1
5.1.3.4	4	1	33	1	1
5.3.1.12	1	1	17	1	1
5.3.1.14	3	1	15	1	1
5.3.1.4	1	1	14	1	1
5.3.1.6	7	1	80	1	1
5.3.1.8	5	1	59	1	1
5.3.3.-	1	1	13	1	1
5.4.2.2	5	1	39	1	1
5.4.2.6	3	1	18	1	1
5.4.2.8	2	1	51	1	1
5.4.2.9	2	1	5	1	1
5.4.4.2	2	1	39	1	1
5.4.99.2	2	1	19	1	1
6.2.1.1	2	1	48	1	1
6.2.1.5	4	1	62	1	1
6.3.1.1	5	1	38	1	1
6.3.1.5	1	1	19	1	1
6.3.2.1	2	1	48	1	1
6.3.2.17	2	1	48	1	1
6.3.2.5	5	1	61	1	1
6.3.2.6	6	1	62	1	1
6.3.3.1	6	1	61	1	1
6.3.3.3	1	1	45	1	1
6.3.4.13	4	1	60	1	1
6.3.4.14	3	1	61	1	1
6.3.4.15	3	1	72	1	1
6.3.4.2	7	1	85	1	1
6.3.5.3	6	1	61	1	1
6.3.5.4	6	1	25	1	1
6.3.5.6	5	1	56	1	1
6.3.5.7	5	1	56	1	1
6.4.1.1	4	1	25	1	1
4.2.3.5	5	0.8	57	0.80501	0.99378
2.5.1.19	5	0.8	57	0.80768	0.99049
6.3.5.2	7	0.95238	79	0.96203	0.98997
3.5.4.12	5	0.93333	30	0.96667	0.96552
4.1.2.13	7	0.66667	80	0.69071	0.9652
5.1.1.3	7	0.95238	74	1	0.95238
2.7.1.39	3	0.66667	58	0.70797	0.94165
2.3.1.157	3	0.33333	54	0.35815	0.93072
2.7.1.71	4	0.75	57	0.80768	0.92859
1.1.1.23	5	0.6	53	0.64729	0.92695
2.5.1.54	4	0.75	54	0.81492	0.92033
4.2.1.10	4	0.75	55	0.81829	0.91655
4.2.3.4	4	0.75	55	0.81829	0.91655
2.7.7.23	4	0.5	77	0.54987	0.90931
1.3.3.1	7	0.90476	72	1	0.90476
2.1.3.2	7	0.90476	69	1	0.90476
2.4.2.10	7	0.90476	73	1	0.90476
3.5.2.3	7	0.90476	69	1	0.90476
4.1.1.23	7	0.90476	72	1	0.90476
3.4.11.4	5	0.86667	50	0.96	0.90278
1.1.1.25	4	0.75	55	0.83347	0.89986
2.7.1.48	5	0.86667	61	0.96721	0.89605
5.1.3.14	5	0.8	37	0.89575	0.8931
3.5.1.2	3	0.88889	24	1	0.88889
5.4.2.10	3	0.33333	53	0.3814	0.87396
4.1.1.20	6	0.79167	54	0.9099	0.87006
5.4.2.1	7	0.85714	78	0.98718	0.86827
4.2.1.11	7	0.85714	80	0.9875	0.86799
1.2.1.12	7	0.85714	73	1	0.85714
2.7.2.3	7	0.85714	78	1	0.85714
3.1.3.15	3	0.66667	22	0.79303	0.84066
6.3.5.5	7	0.7619	68	0.91176	0.83564
5.3.1.16	5	0.8	47	0.95872	0.83445
3.6.1.31	5	0.8	44	0.96357	0.83025
3.5.4.19	5	0.8	45	0.96438	0.82955
2.4.2.17	5	0.8	52	0.96917	0.82545
2.7.1.23	7	0.60714	66	0.74476	0.81522
4.2.1.19	3	0.66667	22	0.83149	0.80178
2.6.1.-	6	0.5	59	0.62698	0.79747
1.17.4.1	6	0.77778	84	0.97619	0.79675
2.5.1.7	7	0.28571	83	0.35903	0.7958
2.7.6.1	7	0.7619	73	0.96446	0.78998
2.7.7.7	7	0.71429	85	0.94118	0.75893
2.7.1.40	7	0.71429	80	0.95	0.75188
3.2.1.52	3	0.75	32	1	0.75
3.4.13.3	3	0.66667	30	0.91667	0.72727
3.6.1.23	7	0.71429	64	1	0.71429
2.7.4.3	7	0.28571	82	0.42104	0.6786
1.3.1.12	5	0.2	53	0.29596	0.67577
1.2.1.38	3	0.66667	42	1	0.66667
2.3.1.1	3	0.66667	42	1	0.66667
2.6.1.11	3	0.66667	45	1	0.66667
2.7.2.8	3	0.66667	42	1	0.66667
4.1.1.31	3	0.66667	42	1	0.66667
2.7.1.69	5	0.6	68	0.91176	0.65806
1.1.1.85	4	0.5625	49	0.8648	0.65044
4.2.1.33	4	0.5625	49	0.8648	0.65044
6.3.1.2	7	0.14286	69	0.23188	0.61607
2.5.1.48	3	0.33333	42	0.54481	0.61183
1.1.1.42	4	0.5	34	0.84156	0.59414
1.1.1.49	7	0.38095	45	0.65641	0.58036
4.2.1.3	4	0.5	55	0.87195	0.57343
1.4.1.1	3	0.41667	23	0.73188	0.56931
2.3.3.1	4	0.5	49	0.91412	0.54698
2.7.1.49	2	0.25	25	0.47332	0.52819
2.7.7.8	4	0.5	79	0.94684	0.52807
6.3.5.1	6	0.16667	52	0.33107	0.50342
2.3.1.35	2	0.5	28	1	0.5
2.7.4.8	7	0.28571	82	0.6561	0.43548
1.5.1.12	1	0.25	41	0.59273	0.42178
2.1.1.45	7	0.38095	70	0.98714	0.38591
2.7.7.6	7	0.28571	85	0.85882	0.33268
1.1.1.1	5	0.13333	64	0.50018	0.26657
1.1.1.86	4	0	51	0.097005	0
1.3.1.10	1	0	22	0.59091	0
2.4.2.18	2	0	49	0.055056	0
2.5.1.9	2	0	66	0.04026	0
2.7.1.26	7	0	80	0.21796	0
3.4.11.5	3	0	17	0.82353	0
3.5.4.13	2	0	52	1	0
4.1.1.48	2	0	51	0.092112	0
4.1.1.65	2	0	48	0.1357	0
4.1.3.27	2	0	49	0.068337	0
4.2.1.51	4	0	51	0.32779	0
4.2.1.9	4	0	52	0.089973	0
4.99.1.1	1	0	60	0.032087	0
5.3.1.24	2	0	49	0.055056	0
6.1.1.10	7	0	85	0.023529	0
6.1.1.18	2	0	26	0.23077	0
6.2.1.3	4	0	53	0.13208	0
